# Supplementary material for: The Utility of an Online Convenience Panel for Reaching Rare and Dispersed Populations
Source: PLoS One. 2015 Dec 7;10(12):e0144011. doi: 10.1371/journal.pone.0144011 (PMC4671660; doi:10.1371/journal.pone.0144011)
Supplement: S1 Data — (XLS) [file pone.0144011.s001.xls]

## Sheet: Gay Bi Men Overview
Question number	Question text	Winning answer	Response count
1	This survey will ask you questions about topics that may be sensitive in nature, including questions related to sexual orientation and health. Answers are completely anonymous and will not be used in any way other than this individual research study. By clicking yes you also agree that you are 18 years of age or older.		8678
2	Which of the following best represents how you think of yourself?		8564
3	Do you consider yourself to be Hispanic or Latino?		607
4	What race or races do you consider yourself to be? Please select 1 or more of these categories.		604

## Sheet: Gay Bi Men Topline
Question number	Question text	Answer	Answer by percent
1	This survey will ask you questions about topics that may be sensitive in nature, including questions related to sexual orientation and health. Answers are completely anonymous and will not be used in any way other than this individual research study. By clicking yes you also agree that you are 18 years of age or older.	No thanks	0.83%
1	This survey will ask you questions about topics that may be sensitive in nature, including questions related to sexual orientation and health. Answers are completely anonymous and will not be used in any way other than this individual research study. By clicking yes you also agree that you are 18 years of age or older.	OK, got it	99.17%
2	Which of the following best represents how you think of yourself?	Gay or lesbian	3.61%
2	Which of the following best represents how you think of yourself?	Straight, that is not gay or lesbian	89.19%
2	Which of the following best represents how you think of yourself?	Bisexual	3.81%
2	Which of the following best represents how you think of yourself?	Something else	1.79%
2	Which of the following best represents how you think of yourself?	I don't know the answer	1.61%
3	Do you consider yourself to be Hispanic or Latino?	Yes	19.60%
3	Do you consider yourself to be Hispanic or Latino?	No	77.76%
3	Do you consider yourself to be Hispanic or Latino?	Don't know	2.64%
4	What race or races do you consider yourself to be? Please select 1 or more of these categories.	White	79.64%
4	What race or races do you consider yourself to be? Please select 1 or more of these categories.	Black or African American	9.77%
4	What race or races do you consider yourself to be? Please select 1 or more of these categories.	American Indian or Alaska Native	8.11%
4	What race or races do you consider yourself to be? Please select 1 or more of these categories.	Asian	9.93%
4	What race or races do you consider yourself to be? Please select 1 or more of these categories.	Some other race	11.92%
4	What race or races do you consider yourself to be? Please select 1 or more of these categories.	None of the above	2.15%

## Sheet: Gay Bi Men Data
Question #1 Answer	Question #2 Answer	Question #3 Answer	Question #4 Answer 1: White	Question #4 Answer 2: Black or African American	Question #4 Answer 3: American Indian or Alaska Native	Question #4 Answer 4: Asian	Question #4 Answer 5: Some other race	Question #4 Answer: None of the above
OK, got it	Straight, that is not gay or lesbian							None of the above
OK, got it	Straight, that is not gay or lesbian							None of the above
OK, got it	Straight, that is not gay or lesbian							None of the above
OK, got it	Straight, that is not gay or lesbian							None of the above
OK, got it	Straight, that is not gay or lesbian							None of the above
OK, got it	Straight, that is not gay or lesbian							None of the above
OK, got it	Straight, that is not gay or lesbian							None of the above
OK, got it	Straight, that is not gay or lesbian							None of the above
OK, got it	Straight, that is not gay or lesbian							None of the above
OK, got it	Straight, that is not gay or lesbian							None of the above
OK, got it	Straight, that is not gay or lesbian							None of the above
OK, got it	Straight, that is not gay or lesbian							None of the above
OK, got it	Straight, that is not gay or lesbian							None of the above
OK, got it	Straight, that is not gay or lesbian							None of the above
OK, got it	Straight, that is not gay or lesbian							None of the above
OK, got it	Straight, that is not gay or lesbian							None of the above
OK, got it	Straight, that is not gay or lesbian							None of the above
OK, got it	Straight, that is not gay or lesbian							None of the above
OK, got it	Straight, that is not gay or lesbian							None of the above
OK, got it	Straight, that is not gay or lesbian							None of the above
OK, got it	Straight, that is not gay or lesbian							None of the above
OK, got it	Straight, that is not gay or lesbian							None of the above
OK, got it	Straight, that is not gay or lesbian							None of the above
OK, got it	Straight, that is not gay or lesbian							None of the above
OK, got it	Straight, that is not gay or lesbian							None of the above
OK, got it	Straight, that is not gay or lesbian							None of the above
OK, got it	Straight, that is not gay or lesbian							None of the above
OK, got it	Straight, that is not gay or lesbian							None of the above
OK, got it	Straight, that is not gay or lesbian							None of the above
OK, got it	Straight, that is not gay or lesbian							None of the above
OK, got it	Straight, that is not gay or lesbian							None of the above
OK, got it	Straight, that is not gay or lesbian							None of the above
OK, got it	Bisexual	No	White				Some other race
OK, got it	Straight, that is not gay or lesbian							None of the above
OK, got it	Straight, that is not gay or lesbian							None of the above
OK, got it	Straight, that is not gay or lesbian							None of the above
OK, got it	Something else							None of the above
OK, got it	Straight, that is not gay or lesbian							None of the above
OK, got it	Straight, that is not gay or lesbian							None of the above
OK, got it	Straight, that is not gay or lesbian							None of the above
OK, got it	Straight, that is not gay or lesbian							None of the above
OK, got it	Straight, that is not gay or lesbian							None of the above
OK, got it	I don't know the answer							None of the above
OK, got it	Bisexual	No	White		American Indian or Alaska Native		Some other race
OK, got it	Straight, that is not gay or lesbian							None of the above
OK, got it	Gay or lesbian	No	White
OK, got it	Straight, that is not gay or lesbian							None of the above
OK, got it	Straight, that is not gay or lesbian							None of the above
OK, got it	Straight, that is not gay or lesbian							None of the above
OK, got it	Straight, that is not gay or lesbian							None of the above
OK, got it	Straight, that is not gay or lesbian							None of the above
OK, got it	Straight, that is not gay or lesbian							None of the above
OK, got it	Bisexual	Yes	White			Asian	Some other race
OK, got it	Straight, that is not gay or lesbian							None of the above
OK, got it	Straight, that is not gay or lesbian							None of the above
OK, got it	Straight, that is not gay or lesbian							None of the above
OK, got it	Straight, that is not gay or lesbian							None of the above
OK, got it	Straight, that is not gay or lesbian							None of the above
OK, got it	Bisexual	No	White
OK, got it	Straight, that is not gay or lesbian							None of the above
OK, got it	Straight, that is not gay or lesbian							None of the above
OK, got it	Straight, that is not gay or lesbian							None of the above
OK, got it	Straight, that is not gay or lesbian							None of the above
OK, got it	Straight, that is not gay or lesbian							None of the above
OK, got it	Straight, that is not gay or lesbian							None of the above
OK, got it	Gay or lesbian	No		Black or African American
OK, got it	Straight, that is not gay or lesbian							None of the above
OK, got it	Straight, that is not gay or lesbian							None of the above
OK, got it	Straight, that is not gay or lesbian							None of the above
OK, got it	Straight, that is not gay or lesbian							None of the above
OK, got it	Straight, that is not gay or lesbian							None of the above
OK, got it	Straight, that is not gay or lesbian							None of the above
OK, got it	Straight, that is not gay or lesbian							None of the above
OK, got it	Straight, that is not gay or lesbian							None of the above
OK, got it	Straight, that is not gay or lesbian							None of the above
OK, got it	Straight, that is not gay or lesbian							None of the above
OK, got it	Straight, that is not gay or lesbian							None of the above
OK, got it	Straight, that is not gay or lesbian							None of the above
OK, got it	Straight, that is not gay or lesbian							None of the above
OK, got it	Straight, that is not gay or lesbian							None of the above
OK, got it	Bisexual	Yes			American Indian or Alaska Native
OK, got it	Straight, that is not gay or lesbian							None of the above
OK, got it	Straight, that is not gay or lesbian							None of the above
OK, got it	Straight, that is not gay or lesbian							None of the above
OK, got it	Straight, that is not gay or lesbian							None of the above
OK, got it	Straight, that is not gay or lesbian							None of the above
OK, got it	Straight, that is not gay or lesbian							None of the above
OK, got it	Straight, that is not gay or lesbian							None of the above
OK, got it	Straight, that is not gay or lesbian							None of the above
OK, got it	Straight, that is not gay or lesbian							None of the above
OK, got it	Straight, that is not gay or lesbian							None of the above
OK, got it	Straight, that is not gay or lesbian							None of the above
OK, got it	Straight, that is not gay or lesbian							None of the above
OK, got it	Straight, that is not gay or lesbian							None of the above
OK, got it	Straight, that is not gay or lesbian							None of the above
OK, got it	Straight, that is not gay or lesbian							None of the above
OK, got it	Straight, that is not gay or lesbian							None of the above
OK, got it	Straight, that is not gay or lesbian							None of the above
OK, got it	Straight, that is not gay or lesbian							None of the above
No thanks								None of the above
OK, got it	Straight, that is not gay or lesbian							None of the above
OK, got it	Straight, that is not gay or lesbian							None of the above
OK, got it	Gay or lesbian	No	White
OK, got it	Straight, that is not gay or lesbian							None of the above
OK, got it	Straight, that is not gay or lesbian							None of the above
OK, got it	Straight, that is not gay or lesbian							None of the above
OK, got it	Straight, that is not gay or lesbian							None of the above
OK, got it	Straight, that is not gay or lesbian							None of the above
OK, got it	Straight, that is not gay or lesbian							None of the above
OK, got it	Straight, that is not gay or lesbian							None of the above
OK, got it	Straight, that is not gay or lesbian							None of the above
OK, got it	Straight, that is not gay or lesbian							None of the above
OK, got it	Straight, that is not gay or lesbian							None of the above
OK, got it	Straight, that is not gay or lesbian							None of the above
OK, got it	Straight, that is not gay or lesbian							None of the above
OK, got it	Straight, that is not gay or lesbian							None of the above
OK, got it	Straight, that is not gay or lesbian							None of the above
OK, got it	Straight, that is not gay or lesbian							None of the above
OK, got it	Straight, that is not gay or lesbian							None of the above
OK, got it	Straight, that is not gay or lesbian							None of the above
OK, got it	Straight, that is not gay or lesbian							None of the above
OK, got it	Straight, that is not gay or lesbian							None of the above
OK, got it	Straight, that is not gay or lesbian							None of the above
OK, got it	Straight, that is not gay or lesbian							None of the above
OK, got it	Straight, that is not gay or lesbian							None of the above
OK, got it	Straight, that is not gay or lesbian							None of the above
OK, got it	Straight, that is not gay or lesbian							None of the above
OK, got it	Straight, that is not gay or lesbian							None of the above
OK, got it	Straight, that is not gay or lesbian							None of the above
OK, got it	Straight, that is not gay or lesbian							None of the above
OK, got it	Straight, that is not gay or lesbian							None of the above
OK, got it	Something else							None of the above
OK, got it	Straight, that is not gay or lesbian							None of the above
OK, got it	Straight, that is not gay or lesbian							None of the above
OK, got it	Gay or lesbian	No		Black or African American
OK, got it	Straight, that is not gay or lesbian							None of the above
OK, got it	Bisexual	No	White
OK, got it	Straight, that is not gay or lesbian							None of the above
OK, got it	Straight, that is not gay or lesbian							None of the above
OK, got it	Straight, that is not gay or lesbian							None of the above
OK, got it	Straight, that is not gay or lesbian							None of the above
OK, got it	Straight, that is not gay or lesbian							None of the above
OK, got it	Straight, that is not gay or lesbian							None of the above
OK, got it	Bisexual	No	White
OK, got it	Straight, that is not gay or lesbian							None of the above
OK, got it	Straight, that is not gay or lesbian							None of the above
OK, got it	Straight, that is not gay or lesbian							None of the above
OK, got it	Straight, that is not gay or lesbian							None of the above
OK, got it	Straight, that is not gay or lesbian							None of the above
OK, got it	Straight, that is not gay or lesbian							None of the above
OK, got it	Straight, that is not gay or lesbian							None of the above
OK, got it	Straight, that is not gay or lesbian							None of the above
OK, got it	Straight, that is not gay or lesbian							None of the above
OK, got it	Straight, that is not gay or lesbian							None of the above
OK, got it	Straight, that is not gay or lesbian							None of the above
OK, got it	Straight, that is not gay or lesbian							None of the above
OK, got it	Straight, that is not gay or lesbian							None of the above
OK, got it	Straight, that is not gay or lesbian							None of the above
OK, got it	Straight, that is not gay or lesbian							None of the above
OK, got it	I don't know the answer							None of the above
OK, got it	Straight, that is not gay or lesbian							None of the above
OK, got it	Straight, that is not gay or lesbian							None of the above
OK, got it	Straight, that is not gay or lesbian							None of the above
OK, got it	Straight, that is not gay or lesbian							None of the above
OK, got it	Straight, that is not gay or lesbian							None of the above
OK, got it	Straight, that is not gay or lesbian							None of the above
OK, got it	Straight, that is not gay or lesbian							None of the above
OK, got it	Straight, that is not gay or lesbian							None of the above
OK, got it	Straight, that is not gay or lesbian							None of the above
OK, got it	Straight, that is not gay or lesbian							None of the above
No thanks								None of the above
OK, got it	Straight, that is not gay or lesbian							None of the above
OK, got it	I don't know the answer							None of the above
OK, got it	Straight, that is not gay or lesbian							None of the above
OK, got it	Straight, that is not gay or lesbian							None of the above
OK, got it	Straight, that is not gay or lesbian							None of the above
OK, got it	Straight, that is not gay or lesbian							None of the above
OK, got it	Straight, that is not gay or lesbian							None of the above
OK, got it	Straight, that is not gay or lesbian							None of the above
OK, got it	Straight, that is not gay or lesbian							None of the above
OK, got it	Bisexual	No	White
OK, got it	Straight, that is not gay or lesbian							None of the above
OK, got it	Straight, that is not gay or lesbian							None of the above
OK, got it	Straight, that is not gay or lesbian							None of the above
OK, got it	Straight, that is not gay or lesbian							None of the above
OK, got it	Straight, that is not gay or lesbian							None of the above
OK, got it	Straight, that is not gay or lesbian							None of the above
OK, got it	Straight, that is not gay or lesbian							None of the above
OK, got it	Straight, that is not gay or lesbian							None of the above
OK, got it	Straight, that is not gay or lesbian							None of the above
OK, got it	Straight, that is not gay or lesbian							None of the above
OK, got it	Straight, that is not gay or lesbian							None of the above
OK, got it	Straight, that is not gay or lesbian							None of the above
OK, got it	Straight, that is not gay or lesbian							None of the above
OK, got it	Straight, that is not gay or lesbian							None of the above
OK, got it	Straight, that is not gay or lesbian							None of the above
OK, got it	Straight, that is not gay or lesbian							None of the above
OK, got it	Straight, that is not gay or lesbian							None of the above
OK, got it	Bisexual	No	White				Some other race
OK, got it	Straight, that is not gay or lesbian							None of the above
OK, got it	Straight, that is not gay or lesbian							None of the above
OK, got it	Straight, that is not gay or lesbian							None of the above
OK, got it	Straight, that is not gay or lesbian							None of the above
OK, got it	Something else							None of the above
OK, got it	Straight, that is not gay or lesbian							None of the above
OK, got it	Straight, that is not gay or lesbian							None of the above
OK, got it	Straight, that is not gay or lesbian							None of the above
OK, got it	Straight, that is not gay or lesbian							None of the above
OK, got it	Bisexual	No	White
OK, got it	Straight, that is not gay or lesbian							None of the above
OK, got it	Straight, that is not gay or lesbian							None of the above
OK, got it	Straight, that is not gay or lesbian							None of the above
OK, got it	Straight, that is not gay or lesbian							None of the above
OK, got it	Straight, that is not gay or lesbian							None of the above
OK, got it	Straight, that is not gay or lesbian							None of the above
OK, got it	Bisexual	No	White
OK, got it	Straight, that is not gay or lesbian							None of the above
OK, got it	Straight, that is not gay or lesbian							None of the above
OK, got it	Straight, that is not gay or lesbian							None of the above
OK, got it	Straight, that is not gay or lesbian							None of the above
OK, got it	Straight, that is not gay or lesbian							None of the above
OK, got it	Straight, that is not gay or lesbian							None of the above
OK, got it	Straight, that is not gay or lesbian							None of the above
OK, got it	Straight, that is not gay or lesbian							None of the above
OK, got it	Straight, that is not gay or lesbian							None of the above
OK, got it	Straight, that is not gay or lesbian							None of the above
OK, got it	Straight, that is not gay or lesbian							None of the above
OK, got it	Straight, that is not gay or lesbian							None of the above
OK, got it	Straight, that is not gay or lesbian							None of the above
OK, got it	I don't know the answer							None of the above
OK, got it	Straight, that is not gay or lesbian							None of the above
OK, got it	Straight, that is not gay or lesbian							None of the above
OK, got it	Gay or lesbian	Yes	White
OK, got it	Straight, that is not gay or lesbian							None of the above
OK, got it	Straight, that is not gay or lesbian							None of the above
OK, got it	Straight, that is not gay or lesbian							None of the above
OK, got it	Straight, that is not gay or lesbian							None of the above
OK, got it	Straight, that is not gay or lesbian							None of the above
OK, got it	Straight, that is not gay or lesbian							None of the above
OK, got it	Straight, that is not gay or lesbian							None of the above
OK, got it	Straight, that is not gay or lesbian							None of the above
OK, got it	Straight, that is not gay or lesbian							None of the above
OK, got it	Straight, that is not gay or lesbian							None of the above
OK, got it	Straight, that is not gay or lesbian							None of the above
OK, got it	Something else							None of the above
OK, got it	Straight, that is not gay or lesbian							None of the above
OK, got it	Straight, that is not gay or lesbian							None of the above
OK, got it	Straight, that is not gay or lesbian							None of the above
OK, got it	Something else							None of the above
OK, got it	Straight, that is not gay or lesbian							None of the above
OK, got it	Straight, that is not gay or lesbian							None of the above
OK, got it	Straight, that is not gay or lesbian							None of the above
OK, got it	Straight, that is not gay or lesbian							None of the above
OK, got it	Bisexual	Yes	White
OK, got it	Straight, that is not gay or lesbian							None of the above
OK, got it	Straight, that is not gay or lesbian							None of the above
OK, got it	Straight, that is not gay or lesbian							None of the above
OK, got it	Straight, that is not gay or lesbian							None of the above
OK, got it	Bisexual							None of the above
OK, got it	Straight, that is not gay or lesbian							None of the above
OK, got it	Straight, that is not gay or lesbian							None of the above
OK, got it	Straight, that is not gay or lesbian							None of the above
OK, got it	Straight, that is not gay or lesbian							None of the above
OK, got it	Straight, that is not gay or lesbian							None of the above
OK, got it	Straight, that is not gay or lesbian							None of the above
OK, got it	Straight, that is not gay or lesbian							None of the above
OK, got it	Straight, that is not gay or lesbian							None of the above
OK, got it	Straight, that is not gay or lesbian							None of the above
OK, got it	Straight, that is not gay or lesbian							None of the above
OK, got it	Straight, that is not gay or lesbian							None of the above
OK, got it	Straight, that is not gay or lesbian							None of the above
OK, got it	Straight, that is not gay or lesbian							None of the above
OK, got it	Straight, that is not gay or lesbian							None of the above
OK, got it	Straight, that is not gay or lesbian							None of the above
OK, got it	Straight, that is not gay or lesbian							None of the above
OK, got it	Straight, that is not gay or lesbian							None of the above
OK, got it	Straight, that is not gay or lesbian							None of the above
OK, got it	Bisexual	No	White
OK, got it	Straight, that is not gay or lesbian							None of the above
OK, got it	Straight, that is not gay or lesbian							None of the above
OK, got it	Straight, that is not gay or lesbian							None of the above
OK, got it	Straight, that is not gay or lesbian							None of the above
OK, got it	Straight, that is not gay or lesbian							None of the above
OK, got it	Straight, that is not gay or lesbian							None of the above
OK, got it	Straight, that is not gay or lesbian							None of the above
OK, got it	Straight, that is not gay or lesbian							None of the above
OK, got it	Straight, that is not gay or lesbian							None of the above
OK, got it	Straight, that is not gay or lesbian							None of the above
OK, got it	Straight, that is not gay or lesbian							None of the above
OK, got it	Gay or lesbian	No	White
OK, got it	Straight, that is not gay or lesbian							None of the above
OK, got it	Straight, that is not gay or lesbian							None of the above
OK, got it	Straight, that is not gay or lesbian							None of the above
OK, got it	Straight, that is not gay or lesbian							None of the above
OK, got it	Straight, that is not gay or lesbian							None of the above
OK, got it	Straight, that is not gay or lesbian							None of the above
OK, got it	Straight, that is not gay or lesbian							None of the above
OK, got it	Straight, that is not gay or lesbian							None of the above
OK, got it	Straight, that is not gay or lesbian							None of the above
OK, got it	Straight, that is not gay or lesbian							None of the above
OK, got it	Straight, that is not gay or lesbian							None of the above
OK, got it	Straight, that is not gay or lesbian							None of the above
OK, got it	Straight, that is not gay or lesbian							None of the above
OK, got it	Straight, that is not gay or lesbian							None of the above
OK, got it	Straight, that is not gay or lesbian							None of the above
OK, got it	Straight, that is not gay or lesbian							None of the above
OK, got it	Straight, that is not gay or lesbian							None of the above
OK, got it	Straight, that is not gay or lesbian							None of the above
OK, got it	Straight, that is not gay or lesbian							None of the above
OK, got it	Straight, that is not gay or lesbian							None of the above
OK, got it	Gay or lesbian	No	White
OK, got it	Straight, that is not gay or lesbian							None of the above
OK, got it	Straight, that is not gay or lesbian							None of the above
OK, got it	Straight, that is not gay or lesbian							None of the above
OK, got it	Straight, that is not gay or lesbian							None of the above
OK, got it	I don't know the answer							None of the above
OK, got it	Straight, that is not gay or lesbian							None of the above
OK, got it	Bisexual	Don't know	White
No thanks								None of the above
OK, got it	Straight, that is not gay or lesbian							None of the above
OK, got it	Straight, that is not gay or lesbian							None of the above
OK, got it	Straight, that is not gay or lesbian							None of the above
OK, got it	Straight, that is not gay or lesbian							None of the above
OK, got it	Straight, that is not gay or lesbian							None of the above
OK, got it	Straight, that is not gay or lesbian							None of the above
OK, got it	Straight, that is not gay or lesbian							None of the above
OK, got it	Straight, that is not gay or lesbian							None of the above
OK, got it	Straight, that is not gay or lesbian							None of the above
OK, got it	Straight, that is not gay or lesbian							None of the above
OK, got it	Straight, that is not gay or lesbian							None of the above
OK, got it	Bisexual	Yes	White		American Indian or Alaska Native		Some other race
OK, got it	Straight, that is not gay or lesbian							None of the above
OK, got it	Straight, that is not gay or lesbian							None of the above
OK, got it	Straight, that is not gay or lesbian							None of the above
OK, got it	Straight, that is not gay or lesbian							None of the above
OK, got it	Straight, that is not gay or lesbian							None of the above
OK, got it	Straight, that is not gay or lesbian							None of the above
OK, got it	Straight, that is not gay or lesbian							None of the above
OK, got it	Straight, that is not gay or lesbian							None of the above
OK, got it	Straight, that is not gay or lesbian							None of the above
OK, got it	Straight, that is not gay or lesbian							None of the above
OK, got it	Straight, that is not gay or lesbian							None of the above
OK, got it	Gay or lesbian	Yes	White
OK, got it	Straight, that is not gay or lesbian							None of the above
OK, got it	Something else							None of the above
OK, got it	Straight, that is not gay or lesbian							None of the above
OK, got it	Straight, that is not gay or lesbian							None of the above
OK, got it	Straight, that is not gay or lesbian							None of the above
OK, got it	Straight, that is not gay or lesbian							None of the above
OK, got it	Straight, that is not gay or lesbian							None of the above
OK, got it	Straight, that is not gay or lesbian							None of the above
OK, got it	Straight, that is not gay or lesbian							None of the above
OK, got it	Straight, that is not gay or lesbian							None of the above
OK, got it	I don't know the answer							None of the above
OK, got it	I don't know the answer							None of the above
OK, got it	Bisexual	Yes	White
OK, got it	Gay or lesbian	No	White
OK, got it	Straight, that is not gay or lesbian							None of the above
OK, got it	Straight, that is not gay or lesbian							None of the above
OK, got it	Straight, that is not gay or lesbian							None of the above
OK, got it	Straight, that is not gay or lesbian							None of the above
OK, got it	Straight, that is not gay or lesbian							None of the above
OK, got it	Gay or lesbian	No	White
OK, got it	Straight, that is not gay or lesbian							None of the above
OK, got it	Straight, that is not gay or lesbian							None of the above
OK, got it	Straight, that is not gay or lesbian							None of the above
OK, got it	Straight, that is not gay or lesbian							None of the above
OK, got it	Straight, that is not gay or lesbian							None of the above
OK, got it	Straight, that is not gay or lesbian							None of the above
OK, got it	Straight, that is not gay or lesbian							None of the above
OK, got it	Straight, that is not gay or lesbian							None of the above
OK, got it	Straight, that is not gay or lesbian							None of the above
OK, got it	Straight, that is not gay or lesbian							None of the above
OK, got it	Straight, that is not gay or lesbian							None of the above
OK, got it	Straight, that is not gay or lesbian							None of the above
OK, got it	Bisexual	No	White
OK, got it	Straight, that is not gay or lesbian							None of the above
OK, got it	Straight, that is not gay or lesbian							None of the above
OK, got it	Something else							None of the above
OK, got it	Straight, that is not gay or lesbian							None of the above
OK, got it	Bisexual	No				Asian
OK, got it	Straight, that is not gay or lesbian							None of the above
OK, got it	Straight, that is not gay or lesbian							None of the above
OK, got it	Straight, that is not gay or lesbian							None of the above
OK, got it	Straight, that is not gay or lesbian							None of the above
OK, got it	Straight, that is not gay or lesbian							None of the above
OK, got it	Straight, that is not gay or lesbian							None of the above
OK, got it	Straight, that is not gay or lesbian							None of the above
OK, got it	Straight, that is not gay or lesbian							None of the above
OK, got it	Straight, that is not gay or lesbian							None of the above
OK, got it	Straight, that is not gay or lesbian							None of the above
OK, got it	Straight, that is not gay or lesbian							None of the above
OK, got it	Straight, that is not gay or lesbian							None of the above
OK, got it	Straight, that is not gay or lesbian							None of the above
OK, got it	Straight, that is not gay or lesbian							None of the above
OK, got it	Something else							None of the above
OK, got it	Straight, that is not gay or lesbian							None of the above
OK, got it	Straight, that is not gay or lesbian							None of the above
OK, got it	Straight, that is not gay or lesbian							None of the above
OK, got it	Bisexual	No	White
OK, got it	I don't know the answer							None of the above
OK, got it	Straight, that is not gay or lesbian							None of the above
OK, got it	Straight, that is not gay or lesbian							None of the above
OK, got it	Straight, that is not gay or lesbian							None of the above
OK, got it	Straight, that is not gay or lesbian							None of the above
OK, got it	I don't know the answer							None of the above
OK, got it	Straight, that is not gay or lesbian							None of the above
OK, got it	Bisexual	Yes			American Indian or Alaska Native
OK, got it	Straight, that is not gay or lesbian							None of the above
OK, got it	Straight, that is not gay or lesbian							None of the above
OK, got it	Straight, that is not gay or lesbian							None of the above
OK, got it	Straight, that is not gay or lesbian							None of the above
OK, got it	Straight, that is not gay or lesbian							None of the above
OK, got it	Straight, that is not gay or lesbian							None of the above
OK, got it	Straight, that is not gay or lesbian							None of the above
OK, got it	Straight, that is not gay or lesbian							None of the above
OK, got it	Straight, that is not gay or lesbian							None of the above
OK, got it	Straight, that is not gay or lesbian							None of the above
OK, got it	Straight, that is not gay or lesbian							None of the above
OK, got it	Straight, that is not gay or lesbian							None of the above
OK, got it	Straight, that is not gay or lesbian							None of the above
OK, got it	Straight, that is not gay or lesbian							None of the above
OK, got it	Straight, that is not gay or lesbian							None of the above
OK, got it	Straight, that is not gay or lesbian							None of the above
OK, got it	Straight, that is not gay or lesbian							None of the above
OK, got it	Straight, that is not gay or lesbian							None of the above
OK, got it	Straight, that is not gay or lesbian							None of the above
OK, got it	Straight, that is not gay or lesbian							None of the above
OK, got it	Straight, that is not gay or lesbian							None of the above
OK, got it	Straight, that is not gay or lesbian							None of the above
OK, got it	Straight, that is not gay or lesbian							None of the above
OK, got it	Straight, that is not gay or lesbian							None of the above
OK, got it	Straight, that is not gay or lesbian							None of the above
OK, got it	Gay or lesbian	No	White
OK, got it	Straight, that is not gay or lesbian							None of the above
OK, got it	Gay or lesbian	No	White				Some other race
OK, got it	Straight, that is not gay or lesbian							None of the above
OK, got it	Straight, that is not gay or lesbian							None of the above
OK, got it	Straight, that is not gay or lesbian							None of the above
OK, got it	Straight, that is not gay or lesbian							None of the above
OK, got it	Straight, that is not gay or lesbian							None of the above
OK, got it	Straight, that is not gay or lesbian							None of the above
OK, got it	Straight, that is not gay or lesbian							None of the above
OK, got it	Straight, that is not gay or lesbian							None of the above
No thanks								None of the above
OK, got it	Straight, that is not gay or lesbian							None of the above
OK, got it	Straight, that is not gay or lesbian							None of the above
OK, got it	Straight, that is not gay or lesbian							None of the above
OK, got it	Bisexual							None of the above
OK, got it	Straight, that is not gay or lesbian							None of the above
OK, got it	Straight, that is not gay or lesbian							None of the above
OK, got it	Straight, that is not gay or lesbian							None of the above
OK, got it	Straight, that is not gay or lesbian							None of the above
OK, got it	Straight, that is not gay or lesbian							None of the above
OK, got it	Straight, that is not gay or lesbian							None of the above
OK, got it	Straight, that is not gay or lesbian							None of the above
OK, got it	Straight, that is not gay or lesbian							None of the above
OK, got it	Gay or lesbian	No	White
OK, got it	Straight, that is not gay or lesbian							None of the above
OK, got it	I don't know the answer							None of the above
OK, got it	Straight, that is not gay or lesbian							None of the above
OK, got it	Straight, that is not gay or lesbian							None of the above
OK, got it	Straight, that is not gay or lesbian							None of the above
OK, got it	Straight, that is not gay or lesbian							None of the above
OK, got it	Straight, that is not gay or lesbian							None of the above
OK, got it	Straight, that is not gay or lesbian							None of the above
OK, got it	Bisexual	Yes	White
OK, got it	Bisexual	No	White
OK, got it	Straight, that is not gay or lesbian							None of the above
OK, got it	Straight, that is not gay or lesbian							None of the above
OK, got it	Gay or lesbian	No	White
OK, got it	Straight, that is not gay or lesbian							None of the above
OK, got it	Straight, that is not gay or lesbian							None of the above
OK, got it	Straight, that is not gay or lesbian							None of the above
OK, got it	Straight, that is not gay or lesbian							None of the above
OK, got it	Straight, that is not gay or lesbian							None of the above
OK, got it	Straight, that is not gay or lesbian							None of the above
OK, got it	Straight, that is not gay or lesbian							None of the above
OK, got it	Straight, that is not gay or lesbian							None of the above
OK, got it	Straight, that is not gay or lesbian							None of the above
OK, got it	Straight, that is not gay or lesbian							None of the above
OK, got it	Straight, that is not gay or lesbian							None of the above
OK, got it	Straight, that is not gay or lesbian							None of the above
OK, got it	Straight, that is not gay or lesbian							None of the above
OK, got it	Straight, that is not gay or lesbian							None of the above
OK, got it	Bisexual	No	White
OK, got it	Straight, that is not gay or lesbian							None of the above
OK, got it	Straight, that is not gay or lesbian							None of the above
OK, got it	Straight, that is not gay or lesbian							None of the above
OK, got it	Straight, that is not gay or lesbian							None of the above
OK, got it	Straight, that is not gay or lesbian							None of the above
OK, got it	Straight, that is not gay or lesbian							None of the above
OK, got it	Straight, that is not gay or lesbian							None of the above
OK, got it	Straight, that is not gay or lesbian							None of the above
OK, got it	Something else							None of the above
OK, got it	Bisexual	No	White
OK, got it	Straight, that is not gay or lesbian							None of the above
OK, got it	Straight, that is not gay or lesbian							None of the above
OK, got it	Straight, that is not gay or lesbian							None of the above
OK, got it	Straight, that is not gay or lesbian							None of the above
OK, got it	Straight, that is not gay or lesbian							None of the above
OK, got it	Straight, that is not gay or lesbian							None of the above
OK, got it	Straight, that is not gay or lesbian							None of the above
OK, got it	Straight, that is not gay or lesbian							None of the above
OK, got it	Straight, that is not gay or lesbian							None of the above
OK, got it	I don't know the answer							None of the above
OK, got it	Straight, that is not gay or lesbian							None of the above
OK, got it	Straight, that is not gay or lesbian							None of the above
OK, got it	Straight, that is not gay or lesbian							None of the above
OK, got it	Straight, that is not gay or lesbian							None of the above
OK, got it	I don't know the answer							None of the above
OK, got it	Straight, that is not gay or lesbian							None of the above
OK, got it	Straight, that is not gay or lesbian							None of the above
OK, got it	Something else							None of the above
OK, got it	Straight, that is not gay or lesbian							None of the above
OK, got it	Straight, that is not gay or lesbian							None of the above
OK, got it	Straight, that is not gay or lesbian							None of the above
OK, got it	Straight, that is not gay or lesbian							None of the above
OK, got it	Straight, that is not gay or lesbian							None of the above
OK, got it	Straight, that is not gay or lesbian							None of the above
OK, got it	Straight, that is not gay or lesbian							None of the above
OK, got it	Straight, that is not gay or lesbian							None of the above
OK, got it	Straight, that is not gay or lesbian							None of the above
OK, got it	Straight, that is not gay or lesbian							None of the above
OK, got it	Straight, that is not gay or lesbian							None of the above
OK, got it	Straight, that is not gay or lesbian							None of the above
OK, got it	Straight, that is not gay or lesbian							None of the above
OK, got it	Straight, that is not gay or lesbian							None of the above
OK, got it	Straight, that is not gay or lesbian							None of the above
OK, got it	Straight, that is not gay or lesbian							None of the above
OK, got it	I don't know the answer							None of the above
OK, got it	Straight, that is not gay or lesbian							None of the above
OK, got it	Straight, that is not gay or lesbian							None of the above
OK, got it	Straight, that is not gay or lesbian							None of the above
OK, got it	Straight, that is not gay or lesbian							None of the above
OK, got it	Something else							None of the above
OK, got it	Straight, that is not gay or lesbian							None of the above
OK, got it	Straight, that is not gay or lesbian							None of the above
OK, got it	Straight, that is not gay or lesbian							None of the above
OK, got it	Straight, that is not gay or lesbian							None of the above
OK, got it	Straight, that is not gay or lesbian							None of the above
No thanks								None of the above
OK, got it	Straight, that is not gay or lesbian							None of the above
OK, got it	Straight, that is not gay or lesbian							None of the above
OK, got it	Straight, that is not gay or lesbian							None of the above
OK, got it	Straight, that is not gay or lesbian							None of the above
OK, got it	Straight, that is not gay or lesbian							None of the above
No thanks								None of the above
OK, got it	Straight, that is not gay or lesbian							None of the above
OK, got it	I don't know the answer							None of the above
OK, got it	Straight, that is not gay or lesbian							None of the above
OK, got it	Straight, that is not gay or lesbian							None of the above
OK, got it	Straight, that is not gay or lesbian							None of the above
OK, got it	Straight, that is not gay or lesbian							None of the above
OK, got it	Straight, that is not gay or lesbian							None of the above
OK, got it	Straight, that is not gay or lesbian							None of the above
OK, got it	Bisexual	No	White
OK, got it	Straight, that is not gay or lesbian							None of the above
OK, got it	Straight, that is not gay or lesbian							None of the above
OK, got it	Straight, that is not gay or lesbian							None of the above
OK, got it	Straight, that is not gay or lesbian							None of the above
OK, got it	Straight, that is not gay or lesbian							None of the above
OK, got it	Straight, that is not gay or lesbian							None of the above
OK, got it	Straight, that is not gay or lesbian							None of the above
OK, got it	Straight, that is not gay or lesbian							None of the above
OK, got it	Straight, that is not gay or lesbian							None of the above
OK, got it	Straight, that is not gay or lesbian							None of the above
OK, got it	Straight, that is not gay or lesbian							None of the above
OK, got it	Straight, that is not gay or lesbian							None of the above
OK, got it	Bisexual	No	White
OK, got it	Straight, that is not gay or lesbian							None of the above
OK, got it	Straight, that is not gay or lesbian							None of the above
No thanks								None of the above
OK, got it	Straight, that is not gay or lesbian							None of the above
OK, got it	Straight, that is not gay or lesbian							None of the above
OK, got it	Straight, that is not gay or lesbian							None of the above
OK, got it	Straight, that is not gay or lesbian							None of the above
OK, got it	Straight, that is not gay or lesbian							None of the above
OK, got it	Straight, that is not gay or lesbian							None of the above
OK, got it	Straight, that is not gay or lesbian							None of the above
OK, got it	Bisexual	No	White
OK, got it	Straight, that is not gay or lesbian							None of the above
OK, got it	Straight, that is not gay or lesbian							None of the above
OK, got it	Straight, that is not gay or lesbian							None of the above
OK, got it	Straight, that is not gay or lesbian							None of the above
OK, got it	Straight, that is not gay or lesbian							None of the above
OK, got it	Straight, that is not gay or lesbian							None of the above
OK, got it	Straight, that is not gay or lesbian							None of the above
OK, got it	Straight, that is not gay or lesbian							None of the above
OK, got it	Straight, that is not gay or lesbian							None of the above
OK, got it	Straight, that is not gay or lesbian							None of the above
OK, got it	Straight, that is not gay or lesbian							None of the above
OK, got it	Straight, that is not gay or lesbian							None of the above
OK, got it	Straight, that is not gay or lesbian							None of the above
OK, got it	Straight, that is not gay or lesbian							None of the above
OK, got it	Straight, that is not gay or lesbian							None of the above
OK, got it	Straight, that is not gay or lesbian							None of the above
OK, got it	Straight, that is not gay or lesbian							None of the above
OK, got it	Straight, that is not gay or lesbian							None of the above
OK, got it	Gay or lesbian	No	White
OK, got it	Straight, that is not gay or lesbian							None of the above
OK, got it	Straight, that is not gay or lesbian							None of the above
OK, got it	Straight, that is not gay or lesbian							None of the above
OK, got it	Straight, that is not gay or lesbian							None of the above
OK, got it	Straight, that is not gay or lesbian							None of the above
OK, got it	Straight, that is not gay or lesbian							None of the above
OK, got it	Straight, that is not gay or lesbian							None of the above
OK, got it	Straight, that is not gay or lesbian							None of the above
OK, got it	Straight, that is not gay or lesbian							None of the above
OK, got it	Straight, that is not gay or lesbian							None of the above
OK, got it	Straight, that is not gay or lesbian							None of the above
OK, got it	Straight, that is not gay or lesbian							None of the above
OK, got it	Straight, that is not gay or lesbian							None of the above
OK, got it	Bisexual	No	White
OK, got it	Straight, that is not gay or lesbian							None of the above
OK, got it	Straight, that is not gay or lesbian							None of the above
OK, got it	Straight, that is not gay or lesbian							None of the above
OK, got it	Straight, that is not gay or lesbian							None of the above
OK, got it	Straight, that is not gay or lesbian							None of the above
OK, got it	Straight, that is not gay or lesbian							None of the above
OK, got it	Straight, that is not gay or lesbian							None of the above
OK, got it	Straight, that is not gay or lesbian							None of the above
OK, got it	Straight, that is not gay or lesbian							None of the above
OK, got it	Straight, that is not gay or lesbian							None of the above
OK, got it	Straight, that is not gay or lesbian							None of the above
OK, got it	Straight, that is not gay or lesbian							None of the above
OK, got it	Gay or lesbian	Yes	White
OK, got it	Straight, that is not gay or lesbian							None of the above
OK, got it	Straight, that is not gay or lesbian							None of the above
OK, got it	Straight, that is not gay or lesbian							None of the above
OK, got it	Straight, that is not gay or lesbian							None of the above
OK, got it	Straight, that is not gay or lesbian							None of the above
OK, got it	Straight, that is not gay or lesbian							None of the above
OK, got it	Straight, that is not gay or lesbian							None of the above
OK, got it	Straight, that is not gay or lesbian							None of the above
OK, got it	Straight, that is not gay or lesbian							None of the above
OK, got it	Straight, that is not gay or lesbian							None of the above
OK, got it	Straight, that is not gay or lesbian							None of the above
OK, got it	Straight, that is not gay or lesbian							None of the above
OK, got it	Straight, that is not gay or lesbian							None of the above
OK, got it	Straight, that is not gay or lesbian							None of the above
OK, got it	Straight, that is not gay or lesbian							None of the above
OK, got it	Straight, that is not gay or lesbian							None of the above
OK, got it	Straight, that is not gay or lesbian							None of the above
OK, got it	Straight, that is not gay or lesbian							None of the above
OK, got it	Straight, that is not gay or lesbian							None of the above
OK, got it	Straight, that is not gay or lesbian							None of the above
OK, got it	Straight, that is not gay or lesbian							None of the above
OK, got it	Straight, that is not gay or lesbian							None of the above
OK, got it	Straight, that is not gay or lesbian							None of the above
OK, got it	Straight, that is not gay or lesbian							None of the above
OK, got it	Straight, that is not gay or lesbian							None of the above
OK, got it	Straight, that is not gay or lesbian							None of the above
OK, got it	Straight, that is not gay or lesbian							None of the above
OK, got it	Straight, that is not gay or lesbian							None of the above
OK, got it	Bisexual	Yes						None of the above
OK, got it	Straight, that is not gay or lesbian							None of the above
OK, got it	Straight, that is not gay or lesbian							None of the above
OK, got it	Straight, that is not gay or lesbian							None of the above
OK, got it	Straight, that is not gay or lesbian							None of the above
OK, got it	Straight, that is not gay or lesbian							None of the above
OK, got it	Straight, that is not gay or lesbian							None of the above
OK, got it	Straight, that is not gay or lesbian							None of the above
OK, got it	Straight, that is not gay or lesbian							None of the above
OK, got it	Straight, that is not gay or lesbian							None of the above
OK, got it	Straight, that is not gay or lesbian							None of the above
OK, got it	Straight, that is not gay or lesbian							None of the above
OK, got it	Straight, that is not gay or lesbian							None of the above
OK, got it	Straight, that is not gay or lesbian							None of the above
OK, got it	Straight, that is not gay or lesbian							None of the above
OK, got it	Straight, that is not gay or lesbian							None of the above
OK, got it	Straight, that is not gay or lesbian							None of the above
OK, got it	Straight, that is not gay or lesbian							None of the above
OK, got it	Straight, that is not gay or lesbian							None of the above
OK, got it	Straight, that is not gay or lesbian							None of the above
OK, got it	Bisexual	No	White
OK, got it	Straight, that is not gay or lesbian							None of the above
OK, got it	Straight, that is not gay or lesbian							None of the above
OK, got it	Straight, that is not gay or lesbian							None of the above
OK, got it	Straight, that is not gay or lesbian							None of the above
OK, got it	Straight, that is not gay or lesbian							None of the above
OK, got it	Straight, that is not gay or lesbian							None of the above
OK, got it	Straight, that is not gay or lesbian							None of the above
OK, got it	Straight, that is not gay or lesbian							None of the above
OK, got it	Straight, that is not gay or lesbian							None of the above
OK, got it								None of the above
OK, got it	Straight, that is not gay or lesbian							None of the above
OK, got it	Something else							None of the above
No thanks								None of the above
OK, got it	Straight, that is not gay or lesbian							None of the above
OK, got it	Straight, that is not gay or lesbian							None of the above
OK, got it	Straight, that is not gay or lesbian							None of the above
OK, got it	Straight, that is not gay or lesbian							None of the above
OK, got it	Straight, that is not gay or lesbian							None of the above
OK, got it	Straight, that is not gay or lesbian							None of the above
OK, got it	I don't know the answer							None of the above
OK, got it	Straight, that is not gay or lesbian							None of the above
OK, got it	Straight, that is not gay or lesbian							None of the above
OK, got it	Bisexual	No		Black or African American
OK, got it	Straight, that is not gay or lesbian							None of the above
OK, got it	Straight, that is not gay or lesbian							None of the above
OK, got it	Straight, that is not gay or lesbian							None of the above
OK, got it	Straight, that is not gay or lesbian							None of the above
OK, got it	Straight, that is not gay or lesbian							None of the above
OK, got it	Straight, that is not gay or lesbian							None of the above
OK, got it	Straight, that is not gay or lesbian							None of the above
OK, got it	Straight, that is not gay or lesbian							None of the above
OK, got it	Straight, that is not gay or lesbian							None of the above
OK, got it	Straight, that is not gay or lesbian							None of the above
OK, got it	Straight, that is not gay or lesbian							None of the above
OK, got it	Straight, that is not gay or lesbian							None of the above
OK, got it	Straight, that is not gay or lesbian							None of the above
OK, got it	Straight, that is not gay or lesbian							None of the above
OK, got it	Straight, that is not gay or lesbian							None of the above
OK, got it	Straight, that is not gay or lesbian							None of the above
OK, got it	Straight, that is not gay or lesbian							None of the above
OK, got it	Straight, that is not gay or lesbian							None of the above
OK, got it	Straight, that is not gay or lesbian							None of the above
OK, got it	Straight, that is not gay or lesbian							None of the above
OK, got it	Straight, that is not gay or lesbian							None of the above
OK, got it	Straight, that is not gay or lesbian							None of the above
OK, got it	Straight, that is not gay or lesbian							None of the above
OK, got it	Straight, that is not gay or lesbian							None of the above
OK, got it	Straight, that is not gay or lesbian							None of the above
OK, got it	Straight, that is not gay or lesbian							None of the above
OK, got it	Straight, that is not gay or lesbian							None of the above
OK, got it	Straight, that is not gay or lesbian							None of the above
OK, got it	Straight, that is not gay or lesbian							None of the above
OK, got it	Bisexual	No	White
OK, got it	Straight, that is not gay or lesbian							None of the above
OK, got it	Straight, that is not gay or lesbian							None of the above
OK, got it	Straight, that is not gay or lesbian							None of the above
OK, got it	Straight, that is not gay or lesbian							None of the above
OK, got it	Straight, that is not gay or lesbian							None of the above
OK, got it	Straight, that is not gay or lesbian							None of the above
OK, got it	Straight, that is not gay or lesbian							None of the above
OK, got it	Straight, that is not gay or lesbian							None of the above
OK, got it	Straight, that is not gay or lesbian							None of the above
OK, got it	Straight, that is not gay or lesbian							None of the above
OK, got it	Straight, that is not gay or lesbian							None of the above
OK, got it	Straight, that is not gay or lesbian							None of the above
OK, got it	Straight, that is not gay or lesbian							None of the above
OK, got it	Straight, that is not gay or lesbian							None of the above
OK, got it	Straight, that is not gay or lesbian							None of the above
OK, got it	Straight, that is not gay or lesbian							None of the above
OK, got it	Straight, that is not gay or lesbian							None of the above
OK, got it	Straight, that is not gay or lesbian							None of the above
OK, got it	Straight, that is not gay or lesbian							None of the above
OK, got it	Straight, that is not gay or lesbian							None of the above
OK, got it	Straight, that is not gay or lesbian							None of the above
OK, got it	Straight, that is not gay or lesbian							None of the above
OK, got it	Straight, that is not gay or lesbian							None of the above
OK, got it	Straight, that is not gay or lesbian							None of the above
OK, got it	Straight, that is not gay or lesbian							None of the above
OK, got it	Straight, that is not gay or lesbian							None of the above
OK, got it	Straight, that is not gay or lesbian							None of the above
OK, got it	Straight, that is not gay or lesbian							None of the above
OK, got it	Straight, that is not gay or lesbian							None of the above
OK, got it	Straight, that is not gay or lesbian							None of the above
OK, got it	Straight, that is not gay or lesbian							None of the above
OK, got it	Straight, that is not gay or lesbian							None of the above
OK, got it	Straight, that is not gay or lesbian							None of the above
OK, got it	Gay or lesbian	Yes	White
OK, got it	Straight, that is not gay or lesbian							None of the above
OK, got it	Straight, that is not gay or lesbian							None of the above
OK, got it	Straight, that is not gay or lesbian							None of the above
OK, got it	Straight, that is not gay or lesbian							None of the above
OK, got it	Straight, that is not gay or lesbian							None of the above
OK, got it	Straight, that is not gay or lesbian							None of the above
OK, got it	Straight, that is not gay or lesbian							None of the above
OK, got it	Straight, that is not gay or lesbian							None of the above
OK, got it	Straight, that is not gay or lesbian							None of the above
OK, got it	Straight, that is not gay or lesbian							None of the above
OK, got it	Straight, that is not gay or lesbian							None of the above
OK, got it	Straight, that is not gay or lesbian							None of the above
OK, got it	Straight, that is not gay or lesbian							None of the above
OK, got it	Straight, that is not gay or lesbian							None of the above
OK, got it	Straight, that is not gay or lesbian							None of the above
OK, got it	Bisexual	No	White
OK, got it	Straight, that is not gay or lesbian							None of the above
OK, got it	Straight, that is not gay or lesbian							None of the above
OK, got it	Straight, that is not gay or lesbian							None of the above
OK, got it	Bisexual							None of the above
OK, got it	Straight, that is not gay or lesbian							None of the above
OK, got it	Straight, that is not gay or lesbian							None of the above
OK, got it	Bisexual							None of the above
OK, got it	Straight, that is not gay or lesbian							None of the above
OK, got it	Straight, that is not gay or lesbian							None of the above
OK, got it	Straight, that is not gay or lesbian							None of the above
OK, got it	Straight, that is not gay or lesbian							None of the above
OK, got it	Straight, that is not gay or lesbian							None of the above
OK, got it	Straight, that is not gay or lesbian							None of the above
OK, got it	Straight, that is not gay or lesbian							None of the above
OK, got it	Straight, that is not gay or lesbian							None of the above
OK, got it	Straight, that is not gay or lesbian							None of the above
OK, got it	Gay or lesbian	No	White
OK, got it	Straight, that is not gay or lesbian							None of the above
OK, got it	Straight, that is not gay or lesbian							None of the above
OK, got it	Straight, that is not gay or lesbian							None of the above
OK, got it	Straight, that is not gay or lesbian							None of the above
OK, got it	I don't know the answer							None of the above
OK, got it	Straight, that is not gay or lesbian							None of the above
OK, got it	Straight, that is not gay or lesbian							None of the above
OK, got it	Straight, that is not gay or lesbian							None of the above
OK, got it	Straight, that is not gay or lesbian							None of the above
OK, got it	Straight, that is not gay or lesbian							None of the above
OK, got it	Straight, that is not gay or lesbian							None of the above
OK, got it	Straight, that is not gay or lesbian							None of the above
OK, got it	Straight, that is not gay or lesbian							None of the above
OK, got it	Bisexual	No	White
OK, got it	Straight, that is not gay or lesbian							None of the above
OK, got it	Straight, that is not gay or lesbian							None of the above
OK, got it	Straight, that is not gay or lesbian							None of the above
OK, got it	Straight, that is not gay or lesbian							None of the above
OK, got it	Straight, that is not gay or lesbian							None of the above
OK, got it	Gay or lesbian	No				Asian
OK, got it	Straight, that is not gay or lesbian							None of the above
OK, got it	Straight, that is not gay or lesbian							None of the above
OK, got it	Straight, that is not gay or lesbian							None of the above
OK, got it	Straight, that is not gay or lesbian							None of the above
OK, got it	Straight, that is not gay or lesbian							None of the above
OK, got it	Straight, that is not gay or lesbian							None of the above
OK, got it	Straight, that is not gay or lesbian							None of the above
OK, got it	Straight, that is not gay or lesbian							None of the above
OK, got it	Straight, that is not gay or lesbian							None of the above
OK, got it	Straight, that is not gay or lesbian							None of the above
OK, got it	Straight, that is not gay or lesbian							None of the above
OK, got it	Straight, that is not gay or lesbian							None of the above
OK, got it	Straight, that is not gay or lesbian							None of the above
OK, got it	Straight, that is not gay or lesbian							None of the above
OK, got it	Straight, that is not gay or lesbian							None of the above
OK, got it	Straight, that is not gay or lesbian							None of the above
OK, got it	Straight, that is not gay or lesbian							None of the above
OK, got it	Straight, that is not gay or lesbian							None of the above
OK, got it	Straight, that is not gay or lesbian							None of the above
OK, got it	Straight, that is not gay or lesbian							None of the above
OK, got it	Straight, that is not gay or lesbian							None of the above
OK, got it	Bisexual	Don't know	White
OK, got it	Straight, that is not gay or lesbian							None of the above
OK, got it	Straight, that is not gay or lesbian							None of the above
OK, got it	Straight, that is not gay or lesbian							None of the above
OK, got it	Bisexual	No	White
OK, got it	Straight, that is not gay or lesbian							None of the above
OK, got it	Straight, that is not gay or lesbian							None of the above
OK, got it	Straight, that is not gay or lesbian							None of the above
OK, got it	Straight, that is not gay or lesbian							None of the above
OK, got it	Straight, that is not gay or lesbian							None of the above
OK, got it	Straight, that is not gay or lesbian							None of the above
OK, got it	Straight, that is not gay or lesbian							None of the above
OK, got it	Straight, that is not gay or lesbian							None of the above
OK, got it	Gay or lesbian	No	White
OK, got it	Straight, that is not gay or lesbian							None of the above
OK, got it	Straight, that is not gay or lesbian							None of the above
OK, got it	Straight, that is not gay or lesbian							None of the above
OK, got it	Straight, that is not gay or lesbian							None of the above
OK, got it	Straight, that is not gay or lesbian							None of the above
OK, got it	Straight, that is not gay or lesbian							None of the above
OK, got it	Straight, that is not gay or lesbian							None of the above
OK, got it	Something else							None of the above
OK, got it	Straight, that is not gay or lesbian							None of the above
OK, got it	Straight, that is not gay or lesbian							None of the above
OK, got it	Straight, that is not gay or lesbian							None of the above
OK, got it	Straight, that is not gay or lesbian							None of the above
OK, got it	Straight, that is not gay or lesbian							None of the above
OK, got it	Straight, that is not gay or lesbian							None of the above
OK, got it	Straight, that is not gay or lesbian							None of the above
OK, got it	Straight, that is not gay or lesbian							None of the above
OK, got it	I don't know the answer							None of the above
OK, got it	Straight, that is not gay or lesbian							None of the above
OK, got it	Straight, that is not gay or lesbian							None of the above
OK, got it	Straight, that is not gay or lesbian							None of the above
OK, got it	Straight, that is not gay or lesbian							None of the above
OK, got it	Straight, that is not gay or lesbian							None of the above
OK, got it	Gay or lesbian							None of the above
OK, got it	I don't know the answer							None of the above
OK, got it	Straight, that is not gay or lesbian							None of the above
OK, got it	Straight, that is not gay or lesbian							None of the above
OK, got it	Straight, that is not gay or lesbian							None of the above
OK, got it	Straight, that is not gay or lesbian							None of the above
OK, got it	Straight, that is not gay or lesbian							None of the above
OK, got it	Straight, that is not gay or lesbian							None of the above
OK, got it	Straight, that is not gay or lesbian							None of the above
OK, got it	Straight, that is not gay or lesbian							None of the above
OK, got it	Straight, that is not gay or lesbian							None of the above
OK, got it	Straight, that is not gay or lesbian							None of the above
OK, got it	Straight, that is not gay or lesbian							None of the above
OK, got it	Gay or lesbian	No				Asian
OK, got it	Straight, that is not gay or lesbian							None of the above
OK, got it	Straight, that is not gay or lesbian							None of the above
OK, got it	Straight, that is not gay or lesbian							None of the above
OK, got it	Straight, that is not gay or lesbian							None of the above
OK, got it	Gay or lesbian	No		Black or African American
OK, got it	Straight, that is not gay or lesbian							None of the above
OK, got it	Straight, that is not gay or lesbian							None of the above
OK, got it	Straight, that is not gay or lesbian							None of the above
OK, got it	Straight, that is not gay or lesbian							None of the above
OK, got it	Straight, that is not gay or lesbian							None of the above
OK, got it	Straight, that is not gay or lesbian							None of the above
OK, got it	Straight, that is not gay or lesbian							None of the above
OK, got it	Straight, that is not gay or lesbian							None of the above
OK, got it	Straight, that is not gay or lesbian							None of the above
OK, got it	Straight, that is not gay or lesbian							None of the above
OK, got it	Straight, that is not gay or lesbian							None of the above
OK, got it	Straight, that is not gay or lesbian							None of the above
OK, got it	Straight, that is not gay or lesbian							None of the above
OK, got it	Straight, that is not gay or lesbian							None of the above
OK, got it	Straight, that is not gay or lesbian							None of the above
OK, got it	Straight, that is not gay or lesbian							None of the above
OK, got it	Straight, that is not gay or lesbian							None of the above
OK, got it	Straight, that is not gay or lesbian							None of the above
OK, got it	Straight, that is not gay or lesbian							None of the above
OK, got it	Straight, that is not gay or lesbian							None of the above
OK, got it	Straight, that is not gay or lesbian							None of the above
OK, got it	Straight, that is not gay or lesbian							None of the above
OK, got it	Straight, that is not gay or lesbian							None of the above
OK, got it	Straight, that is not gay or lesbian							None of the above
No thanks								None of the above
OK, got it	Straight, that is not gay or lesbian							None of the above
OK, got it	Something else							None of the above
OK, got it	Straight, that is not gay or lesbian							None of the above
OK, got it	Straight, that is not gay or lesbian							None of the above
OK, got it	Straight, that is not gay or lesbian							None of the above
OK, got it	Straight, that is not gay or lesbian							None of the above
OK, got it	Straight, that is not gay or lesbian							None of the above
OK, got it	Straight, that is not gay or lesbian							None of the above
OK, got it	Straight, that is not gay or lesbian							None of the above
OK, got it	Straight, that is not gay or lesbian							None of the above
OK, got it	Straight, that is not gay or lesbian							None of the above
OK, got it	Straight, that is not gay or lesbian							None of the above
OK, got it	Straight, that is not gay or lesbian							None of the above
OK, got it	Gay or lesbian	No				Asian
OK, got it	Straight, that is not gay or lesbian							None of the above
OK, got it	Straight, that is not gay or lesbian							None of the above
OK, got it	Straight, that is not gay or lesbian							None of the above
OK, got it	Straight, that is not gay or lesbian							None of the above
OK, got it	Straight, that is not gay or lesbian							None of the above
OK, got it	Straight, that is not gay or lesbian							None of the above
OK, got it	Straight, that is not gay or lesbian							None of the above
OK, got it	Straight, that is not gay or lesbian							None of the above
OK, got it	Straight, that is not gay or lesbian							None of the above
OK, got it	Straight, that is not gay or lesbian							None of the above
OK, got it	Straight, that is not gay or lesbian							None of the above
OK, got it	Straight, that is not gay or lesbian							None of the above
OK, got it	Straight, that is not gay or lesbian							None of the above
OK, got it	Straight, that is not gay or lesbian							None of the above
OK, got it	Straight, that is not gay or lesbian							None of the above
OK, got it	Straight, that is not gay or lesbian							None of the above
OK, got it	Straight, that is not gay or lesbian							None of the above
OK, got it	Straight, that is not gay or lesbian							None of the above
OK, got it	Straight, that is not gay or lesbian							None of the above
OK, got it	Straight, that is not gay or lesbian							None of the above
OK, got it	Gay or lesbian	No	White		American Indian or Alaska Native
OK, got it	Straight, that is not gay or lesbian							None of the above
OK, got it	Straight, that is not gay or lesbian							None of the above
OK, got it	Straight, that is not gay or lesbian							None of the above
OK, got it	Straight, that is not gay or lesbian							None of the above
OK, got it	Straight, that is not gay or lesbian							None of the above
OK, got it	Straight, that is not gay or lesbian							None of the above
OK, got it	Straight, that is not gay or lesbian							None of the above
OK, got it	Straight, that is not gay or lesbian							None of the above
OK, got it	Straight, that is not gay or lesbian							None of the above
OK, got it	Straight, that is not gay or lesbian							None of the above
OK, got it	Straight, that is not gay or lesbian							None of the above
OK, got it	Straight, that is not gay or lesbian							None of the above
OK, got it	Straight, that is not gay or lesbian							None of the above
OK, got it	Straight, that is not gay or lesbian							None of the above
OK, got it	Straight, that is not gay or lesbian							None of the above
OK, got it	Straight, that is not gay or lesbian							None of the above
OK, got it	Straight, that is not gay or lesbian							None of the above
OK, got it	Straight, that is not gay or lesbian							None of the above
OK, got it	Straight, that is not gay or lesbian							None of the above
OK, got it	Straight, that is not gay or lesbian							None of the above
OK, got it	Straight, that is not gay or lesbian							None of the above
OK, got it	Straight, that is not gay or lesbian							None of the above
OK, got it	Straight, that is not gay or lesbian							None of the above
OK, got it	Straight, that is not gay or lesbian							None of the above
OK, got it	Straight, that is not gay or lesbian							None of the above
OK, got it	Straight, that is not gay or lesbian							None of the above
OK, got it	Straight, that is not gay or lesbian							None of the above
OK, got it	Straight, that is not gay or lesbian							None of the above
OK, got it	Straight, that is not gay or lesbian							None of the above
OK, got it	Straight, that is not gay or lesbian							None of the above
OK, got it	Straight, that is not gay or lesbian							None of the above
OK, got it	Straight, that is not gay or lesbian							None of the above
OK, got it	Straight, that is not gay or lesbian							None of the above
OK, got it	Straight, that is not gay or lesbian							None of the above
OK, got it	Straight, that is not gay or lesbian							None of the above
OK, got it	Straight, that is not gay or lesbian							None of the above
OK, got it	Straight, that is not gay or lesbian							None of the above
OK, got it	Bisexual	No	White
OK, got it	Straight, that is not gay or lesbian							None of the above
OK, got it	Straight, that is not gay or lesbian							None of the above
OK, got it	Straight, that is not gay or lesbian							None of the above
OK, got it	Straight, that is not gay or lesbian							None of the above
OK, got it	Straight, that is not gay or lesbian							None of the above
OK, got it	Bisexual	No	White
OK, got it	Straight, that is not gay or lesbian							None of the above
OK, got it	Straight, that is not gay or lesbian							None of the above
OK, got it	Straight, that is not gay or lesbian							None of the above
OK, got it	Straight, that is not gay or lesbian							None of the above
OK, got it	Straight, that is not gay or lesbian							None of the above
OK, got it	Straight, that is not gay or lesbian							None of the above
OK, got it	Straight, that is not gay or lesbian							None of the above
OK, got it	Straight, that is not gay or lesbian							None of the above
OK, got it	Straight, that is not gay or lesbian							None of the above
OK, got it	Straight, that is not gay or lesbian							None of the above
OK, got it	Straight, that is not gay or lesbian							None of the above
OK, got it	Straight, that is not gay or lesbian							None of the above
OK, got it	Straight, that is not gay or lesbian							None of the above
OK, got it	Straight, that is not gay or lesbian							None of the above
OK, got it	Straight, that is not gay or lesbian							None of the above
OK, got it	Straight, that is not gay or lesbian							None of the above
OK, got it	Straight, that is not gay or lesbian							None of the above
OK, got it	Straight, that is not gay or lesbian							None of the above
OK, got it	Straight, that is not gay or lesbian							None of the above
OK, got it	Straight, that is not gay or lesbian							None of the above
OK, got it	Straight, that is not gay or lesbian							None of the above
OK, got it	Straight, that is not gay or lesbian							None of the above
OK, got it	Straight, that is not gay or lesbian							None of the above
OK, got it	Bisexual	No	White
OK, got it	Straight, that is not gay or lesbian							None of the above
OK, got it	Straight, that is not gay or lesbian							None of the above
OK, got it	Straight, that is not gay or lesbian							None of the above
OK, got it	Straight, that is not gay or lesbian							None of the above
OK, got it	Straight, that is not gay or lesbian							None of the above
OK, got it	Straight, that is not gay or lesbian							None of the above
OK, got it	Straight, that is not gay or lesbian							None of the above
OK, got it	Straight, that is not gay or lesbian							None of the above
OK, got it	Straight, that is not gay or lesbian							None of the above
OK, got it	Straight, that is not gay or lesbian							None of the above
OK, got it	Straight, that is not gay or lesbian							None of the above
OK, got it	Straight, that is not gay or lesbian							None of the above
OK, got it	Straight, that is not gay or lesbian							None of the above
OK, got it	Something else							None of the above
OK, got it	Straight, that is not gay or lesbian							None of the above
OK, got it	Straight, that is not gay or lesbian							None of the above
OK, got it	Straight, that is not gay or lesbian							None of the above
OK, got it	Straight, that is not gay or lesbian							None of the above
OK, got it	Straight, that is not gay or lesbian							None of the above
OK, got it	Straight, that is not gay or lesbian							None of the above
OK, got it	Straight, that is not gay or lesbian							None of the above
OK, got it	I don't know the answer							None of the above
OK, got it	Straight, that is not gay or lesbian							None of the above
OK, got it	Straight, that is not gay or lesbian							None of the above
OK, got it	Straight, that is not gay or lesbian							None of the above
OK, got it	Straight, that is not gay or lesbian							None of the above
OK, got it	Straight, that is not gay or lesbian							None of the above
OK, got it	Straight, that is not gay or lesbian							None of the above
OK, got it	Straight, that is not gay or lesbian							None of the above
OK, got it	Straight, that is not gay or lesbian							None of the above
OK, got it	Straight, that is not gay or lesbian							None of the above
OK, got it	Straight, that is not gay or lesbian							None of the above
OK, got it	Straight, that is not gay or lesbian							None of the above
OK, got it	Straight, that is not gay or lesbian							None of the above
OK, got it	Straight, that is not gay or lesbian							None of the above
OK, got it	Straight, that is not gay or lesbian							None of the above
OK, got it	Straight, that is not gay or lesbian							None of the above
OK, got it	Straight, that is not gay or lesbian							None of the above
OK, got it	Straight, that is not gay or lesbian							None of the above
OK, got it	Straight, that is not gay or lesbian							None of the above
OK, got it	Straight, that is not gay or lesbian							None of the above
OK, got it	Straight, that is not gay or lesbian							None of the above
OK, got it	Straight, that is not gay or lesbian							None of the above
OK, got it	Straight, that is not gay or lesbian							None of the above
OK, got it	Straight, that is not gay or lesbian							None of the above
OK, got it	Straight, that is not gay or lesbian							None of the above
OK, got it	Straight, that is not gay or lesbian							None of the above
No thanks								None of the above
OK, got it	Straight, that is not gay or lesbian							None of the above
OK, got it	Straight, that is not gay or lesbian							None of the above
OK, got it	Straight, that is not gay or lesbian							None of the above
OK, got it	Straight, that is not gay or lesbian							None of the above
OK, got it	Straight, that is not gay or lesbian							None of the above
OK, got it	Straight, that is not gay or lesbian							None of the above
OK, got it	Straight, that is not gay or lesbian							None of the above
OK, got it	Straight, that is not gay or lesbian							None of the above
OK, got it	Straight, that is not gay or lesbian							None of the above
OK, got it	Straight, that is not gay or lesbian							None of the above
OK, got it	Straight, that is not gay or lesbian							None of the above
OK, got it	Straight, that is not gay or lesbian							None of the above
OK, got it	Straight, that is not gay or lesbian							None of the above
OK, got it	Straight, that is not gay or lesbian							None of the above
OK, got it	Straight, that is not gay or lesbian							None of the above
OK, got it	Straight, that is not gay or lesbian							None of the above
OK, got it	Straight, that is not gay or lesbian							None of the above
OK, got it	Straight, that is not gay or lesbian							None of the above
OK, got it	Straight, that is not gay or lesbian							None of the above
OK, got it	Straight, that is not gay or lesbian							None of the above
OK, got it	Straight, that is not gay or lesbian							None of the above
OK, got it	Straight, that is not gay or lesbian							None of the above
OK, got it	Straight, that is not gay or lesbian							None of the above
OK, got it	Straight, that is not gay or lesbian							None of the above
OK, got it	Straight, that is not gay or lesbian							None of the above
OK, got it	Straight, that is not gay or lesbian							None of the above
OK, got it	Straight, that is not gay or lesbian							None of the above
OK, got it	Straight, that is not gay or lesbian							None of the above
OK, got it	Straight, that is not gay or lesbian							None of the above
OK, got it	Straight, that is not gay or lesbian							None of the above
OK, got it	Straight, that is not gay or lesbian							None of the above
OK, got it	Straight, that is not gay or lesbian							None of the above
OK, got it	Straight, that is not gay or lesbian							None of the above
OK, got it	Straight, that is not gay or lesbian							None of the above
OK, got it	Straight, that is not gay or lesbian							None of the above
OK, got it	Bisexual	No	White
OK, got it	Straight, that is not gay or lesbian							None of the above
OK, got it	Straight, that is not gay or lesbian							None of the above
OK, got it	Straight, that is not gay or lesbian							None of the above
OK, got it	Straight, that is not gay or lesbian							None of the above
OK, got it	Straight, that is not gay or lesbian							None of the above
OK, got it	Straight, that is not gay or lesbian							None of the above
OK, got it	Straight, that is not gay or lesbian							None of the above
OK, got it	Straight, that is not gay or lesbian							None of the above
OK, got it	Straight, that is not gay or lesbian							None of the above
OK, got it	Straight, that is not gay or lesbian							None of the above
OK, got it	Straight, that is not gay or lesbian							None of the above
OK, got it	Straight, that is not gay or lesbian							None of the above
OK, got it	Straight, that is not gay or lesbian							None of the above
OK, got it	Straight, that is not gay or lesbian							None of the above
OK, got it	Straight, that is not gay or lesbian							None of the above
OK, got it	Straight, that is not gay or lesbian							None of the above
OK, got it	Straight, that is not gay or lesbian							None of the above
OK, got it	Straight, that is not gay or lesbian							None of the above
OK, got it	Straight, that is not gay or lesbian							None of the above
OK, got it	Gay or lesbian	Yes					Some other race
OK, got it	Straight, that is not gay or lesbian							None of the above
OK, got it	Straight, that is not gay or lesbian							None of the above
OK, got it	Straight, that is not gay or lesbian							None of the above
OK, got it	Straight, that is not gay or lesbian							None of the above
OK, got it	Straight, that is not gay or lesbian							None of the above
OK, got it	Straight, that is not gay or lesbian							None of the above
OK, got it	Straight, that is not gay or lesbian							None of the above
OK, got it	Straight, that is not gay or lesbian							None of the above
OK, got it	Straight, that is not gay or lesbian							None of the above
OK, got it	Straight, that is not gay or lesbian							None of the above
OK, got it	Something else							None of the above
OK, got it	Straight, that is not gay or lesbian							None of the above
OK, got it	Straight, that is not gay or lesbian							None of the above
OK, got it	Straight, that is not gay or lesbian							None of the above
OK, got it	Gay or lesbian	No	White
OK, got it	Straight, that is not gay or lesbian							None of the above
OK, got it	Straight, that is not gay or lesbian							None of the above
OK, got it	Straight, that is not gay or lesbian							None of the above
OK, got it	Straight, that is not gay or lesbian							None of the above
OK, got it	Straight, that is not gay or lesbian							None of the above
OK, got it	Straight, that is not gay or lesbian							None of the above
OK, got it	Straight, that is not gay or lesbian							None of the above
OK, got it	Straight, that is not gay or lesbian							None of the above
OK, got it	Straight, that is not gay or lesbian							None of the above
OK, got it	Straight, that is not gay or lesbian							None of the above
OK, got it	Straight, that is not gay or lesbian							None of the above
OK, got it	Straight, that is not gay or lesbian							None of the above
OK, got it	Straight, that is not gay or lesbian							None of the above
OK, got it	Bisexual	No	White
OK, got it	Straight, that is not gay or lesbian							None of the above
OK, got it	Straight, that is not gay or lesbian							None of the above
OK, got it	Straight, that is not gay or lesbian							None of the above
OK, got it	I don't know the answer							None of the above
OK, got it	Straight, that is not gay or lesbian							None of the above
OK, got it	Straight, that is not gay or lesbian							None of the above
OK, got it	Straight, that is not gay or lesbian							None of the above
OK, got it	Straight, that is not gay or lesbian							None of the above
OK, got it	Straight, that is not gay or lesbian							None of the above
OK, got it	Straight, that is not gay or lesbian							None of the above
OK, got it	Straight, that is not gay or lesbian							None of the above
OK, got it	I don't know the answer							None of the above
OK, got it	Straight, that is not gay or lesbian							None of the above
OK, got it	Straight, that is not gay or lesbian							None of the above
OK, got it	Gay or lesbian	No				Asian
OK, got it	Straight, that is not gay or lesbian							None of the above
OK, got it	Straight, that is not gay or lesbian							None of the above
OK, got it	Straight, that is not gay or lesbian							None of the above
OK, got it	Straight, that is not gay or lesbian							None of the above
OK, got it	Straight, that is not gay or lesbian							None of the above
OK, got it	Straight, that is not gay or lesbian							None of the above
OK, got it	Straight, that is not gay or lesbian							None of the above
OK, got it	Straight, that is not gay or lesbian							None of the above
OK, got it	Straight, that is not gay or lesbian							None of the above
OK, got it	Straight, that is not gay or lesbian							None of the above
OK, got it	Straight, that is not gay or lesbian							None of the above
OK, got it	Straight, that is not gay or lesbian							None of the above
OK, got it	Straight, that is not gay or lesbian							None of the above
OK, got it	Straight, that is not gay or lesbian							None of the above
OK, got it	Straight, that is not gay or lesbian							None of the above
OK, got it	Straight, that is not gay or lesbian							None of the above
OK, got it	Straight, that is not gay or lesbian							None of the above
OK, got it	Straight, that is not gay or lesbian							None of the above
OK, got it	Straight, that is not gay or lesbian							None of the above
OK, got it	Straight, that is not gay or lesbian							None of the above
OK, got it	Straight, that is not gay or lesbian							None of the above
OK, got it	Straight, that is not gay or lesbian							None of the above
OK, got it	Something else							None of the above
OK, got it	Straight, that is not gay or lesbian							None of the above
OK, got it	Straight, that is not gay or lesbian							None of the above
OK, got it	Straight, that is not gay or lesbian							None of the above
OK, got it	Straight, that is not gay or lesbian							None of the above
OK, got it	Straight, that is not gay or lesbian							None of the above
OK, got it	Straight, that is not gay or lesbian							None of the above
OK, got it	Straight, that is not gay or lesbian							None of the above
OK, got it	Straight, that is not gay or lesbian							None of the above
OK, got it	Straight, that is not gay or lesbian							None of the above
OK, got it	Straight, that is not gay or lesbian							None of the above
OK, got it	Straight, that is not gay or lesbian							None of the above
OK, got it	Straight, that is not gay or lesbian							None of the above
OK, got it	Straight, that is not gay or lesbian							None of the above
OK, got it	Straight, that is not gay or lesbian							None of the above
OK, got it	Straight, that is not gay or lesbian							None of the above
OK, got it	Straight, that is not gay or lesbian							None of the above
OK, got it	I don't know the answer							None of the above
OK, got it	Straight, that is not gay or lesbian							None of the above
OK, got it	Straight, that is not gay or lesbian							None of the above
OK, got it	Straight, that is not gay or lesbian							None of the above
OK, got it	Straight, that is not gay or lesbian							None of the above
OK, got it	Straight, that is not gay or lesbian							None of the above
OK, got it	Straight, that is not gay or lesbian							None of the above
OK, got it	Straight, that is not gay or lesbian							None of the above
OK, got it	Straight, that is not gay or lesbian							None of the above
OK, got it	Straight, that is not gay or lesbian							None of the above
OK, got it	Straight, that is not gay or lesbian							None of the above
OK, got it	Straight, that is not gay or lesbian							None of the above
OK, got it	Straight, that is not gay or lesbian							None of the above
OK, got it	Straight, that is not gay or lesbian							None of the above
OK, got it	Straight, that is not gay or lesbian							None of the above
OK, got it	Straight, that is not gay or lesbian							None of the above
OK, got it	Straight, that is not gay or lesbian							None of the above
OK, got it	Straight, that is not gay or lesbian							None of the above
OK, got it	Straight, that is not gay or lesbian							None of the above
OK, got it	Straight, that is not gay or lesbian							None of the above
OK, got it	Straight, that is not gay or lesbian							None of the above
OK, got it	Straight, that is not gay or lesbian							None of the above
OK, got it	Bisexual	No	White				Some other race
OK, got it	Gay or lesbian	No	White
OK, got it	Straight, that is not gay or lesbian							None of the above
OK, got it	Straight, that is not gay or lesbian							None of the above
OK, got it	Something else							None of the above
OK, got it	Straight, that is not gay or lesbian							None of the above
OK, got it	Straight, that is not gay or lesbian							None of the above
OK, got it	Straight, that is not gay or lesbian							None of the above
OK, got it	Straight, that is not gay or lesbian							None of the above
OK, got it	Straight, that is not gay or lesbian							None of the above
OK, got it	Straight, that is not gay or lesbian							None of the above
OK, got it	Straight, that is not gay or lesbian							None of the above
OK, got it	Straight, that is not gay or lesbian							None of the above
OK, got it	Straight, that is not gay or lesbian							None of the above
OK, got it	Straight, that is not gay or lesbian							None of the above
OK, got it	Straight, that is not gay or lesbian							None of the above
OK, got it	Straight, that is not gay or lesbian							None of the above
OK, got it	Straight, that is not gay or lesbian							None of the above
OK, got it	Straight, that is not gay or lesbian							None of the above
OK, got it	Straight, that is not gay or lesbian							None of the above
OK, got it	Straight, that is not gay or lesbian							None of the above
OK, got it	Straight, that is not gay or lesbian							None of the above
OK, got it	Bisexual							None of the above
OK, got it	Straight, that is not gay or lesbian							None of the above
OK, got it	Straight, that is not gay or lesbian							None of the above
OK, got it	Straight, that is not gay or lesbian							None of the above
OK, got it	I don't know the answer							None of the above
OK, got it	Straight, that is not gay or lesbian							None of the above
OK, got it	Straight, that is not gay or lesbian							None of the above
OK, got it	Straight, that is not gay or lesbian							None of the above
OK, got it	Straight, that is not gay or lesbian							None of the above
OK, got it	Straight, that is not gay or lesbian							None of the above
OK, got it	Straight, that is not gay or lesbian							None of the above
OK, got it	Something else							None of the above
OK, got it	Straight, that is not gay or lesbian							None of the above
OK, got it	Straight, that is not gay or lesbian							None of the above
OK, got it	Something else							None of the above
OK, got it	Straight, that is not gay or lesbian							None of the above
OK, got it	Straight, that is not gay or lesbian							None of the above
OK, got it	Straight, that is not gay or lesbian							None of the above
OK, got it	Straight, that is not gay or lesbian							None of the above
OK, got it	Straight, that is not gay or lesbian							None of the above
OK, got it	Straight, that is not gay or lesbian							None of the above
OK, got it	Straight, that is not gay or lesbian							None of the above
OK, got it	Straight, that is not gay or lesbian							None of the above
OK, got it	Straight, that is not gay or lesbian							None of the above
OK, got it	Straight, that is not gay or lesbian							None of the above
OK, got it	Straight, that is not gay or lesbian							None of the above
OK, got it	Bisexual	No	White
OK, got it	Straight, that is not gay or lesbian							None of the above
OK, got it	Straight, that is not gay or lesbian							None of the above
OK, got it	Straight, that is not gay or lesbian							None of the above
OK, got it	Straight, that is not gay or lesbian							None of the above
OK, got it	Straight, that is not gay or lesbian							None of the above
OK, got it	Straight, that is not gay or lesbian							None of the above
OK, got it	Straight, that is not gay or lesbian							None of the above
OK, got it	Straight, that is not gay or lesbian							None of the above
OK, got it	Straight, that is not gay or lesbian							None of the above
OK, got it	Straight, that is not gay or lesbian							None of the above
OK, got it	Straight, that is not gay or lesbian							None of the above
OK, got it	Straight, that is not gay or lesbian							None of the above
OK, got it	Straight, that is not gay or lesbian							None of the above
OK, got it	Straight, that is not gay or lesbian							None of the above
OK, got it	Straight, that is not gay or lesbian							None of the above
OK, got it	Straight, that is not gay or lesbian							None of the above
OK, got it	Straight, that is not gay or lesbian							None of the above
OK, got it	Straight, that is not gay or lesbian							None of the above
OK, got it	Straight, that is not gay or lesbian							None of the above
OK, got it	Straight, that is not gay or lesbian							None of the above
OK, got it	Straight, that is not gay or lesbian							None of the above
OK, got it	Straight, that is not gay or lesbian							None of the above
OK, got it	Straight, that is not gay or lesbian							None of the above
OK, got it	Straight, that is not gay or lesbian							None of the above
OK, got it	I don't know the answer							None of the above
OK, got it	Straight, that is not gay or lesbian							None of the above
OK, got it	Something else							None of the above
OK, got it	Straight, that is not gay or lesbian							None of the above
OK, got it	Straight, that is not gay or lesbian							None of the above
OK, got it	Straight, that is not gay or lesbian							None of the above
OK, got it	Straight, that is not gay or lesbian							None of the above
OK, got it	Straight, that is not gay or lesbian							None of the above
OK, got it	Straight, that is not gay or lesbian							None of the above
OK, got it	Straight, that is not gay or lesbian							None of the above
OK, got it	Bisexual	No				Asian
OK, got it	Straight, that is not gay or lesbian							None of the above
OK, got it	Straight, that is not gay or lesbian							None of the above
OK, got it	Straight, that is not gay or lesbian							None of the above
OK, got it	Straight, that is not gay or lesbian							None of the above
OK, got it	Straight, that is not gay or lesbian							None of the above
OK, got it	Straight, that is not gay or lesbian							None of the above
OK, got it	Straight, that is not gay or lesbian							None of the above
OK, got it	Straight, that is not gay or lesbian							None of the above
OK, got it	Straight, that is not gay or lesbian							None of the above
OK, got it	Straight, that is not gay or lesbian							None of the above
OK, got it	Straight, that is not gay or lesbian							None of the above
OK, got it	Straight, that is not gay or lesbian							None of the above
OK, got it	Straight, that is not gay or lesbian							None of the above
OK, got it	Straight, that is not gay or lesbian							None of the above
OK, got it	Straight, that is not gay or lesbian							None of the above
No thanks								None of the above
OK, got it	Straight, that is not gay or lesbian							None of the above
OK, got it	Straight, that is not gay or lesbian							None of the above
OK, got it	Straight, that is not gay or lesbian							None of the above
OK, got it	Straight, that is not gay or lesbian							None of the above
OK, got it	Straight, that is not gay or lesbian							None of the above
OK, got it	Straight, that is not gay or lesbian							None of the above
OK, got it	Straight, that is not gay or lesbian							None of the above
OK, got it	Straight, that is not gay or lesbian							None of the above
OK, got it	Straight, that is not gay or lesbian							None of the above
OK, got it	Straight, that is not gay or lesbian							None of the above
OK, got it	Straight, that is not gay or lesbian							None of the above
OK, got it	Straight, that is not gay or lesbian							None of the above
OK, got it	Something else							None of the above
OK, got it	Straight, that is not gay or lesbian							None of the above
OK, got it	Straight, that is not gay or lesbian							None of the above
OK, got it	Straight, that is not gay or lesbian							None of the above
OK, got it	Straight, that is not gay or lesbian							None of the above
OK, got it	Straight, that is not gay or lesbian							None of the above
OK, got it	Straight, that is not gay or lesbian							None of the above
OK, got it	Straight, that is not gay or lesbian							None of the above
OK, got it	Straight, that is not gay or lesbian							None of the above
OK, got it	Straight, that is not gay or lesbian							None of the above
OK, got it	Straight, that is not gay or lesbian							None of the above
OK, got it	Straight, that is not gay or lesbian							None of the above
OK, got it	Straight, that is not gay or lesbian							None of the above
OK, got it	Straight, that is not gay or lesbian							None of the above
OK, got it	Straight, that is not gay or lesbian							None of the above
OK, got it	Bisexual	No			American Indian or Alaska Native
OK, got it	Straight, that is not gay or lesbian							None of the above
OK, got it	Straight, that is not gay or lesbian							None of the above
OK, got it	Straight, that is not gay or lesbian							None of the above
OK, got it	Straight, that is not gay or lesbian							None of the above
OK, got it	Straight, that is not gay or lesbian							None of the above
OK, got it	Straight, that is not gay or lesbian							None of the above
OK, got it	Straight, that is not gay or lesbian							None of the above
OK, got it	Straight, that is not gay or lesbian							None of the above
OK, got it	Straight, that is not gay or lesbian							None of the above
OK, got it	Bisexual	No	White
OK, got it	Straight, that is not gay or lesbian							None of the above
OK, got it	Straight, that is not gay or lesbian							None of the above
OK, got it	Straight, that is not gay or lesbian							None of the above
OK, got it	Straight, that is not gay or lesbian							None of the above
OK, got it	Straight, that is not gay or lesbian							None of the above
OK, got it	Straight, that is not gay or lesbian							None of the above
OK, got it	Straight, that is not gay or lesbian							None of the above
OK, got it	Straight, that is not gay or lesbian							None of the above
OK, got it	Straight, that is not gay or lesbian							None of the above
OK, got it	Straight, that is not gay or lesbian							None of the above
OK, got it	Straight, that is not gay or lesbian							None of the above
OK, got it	Straight, that is not gay or lesbian							None of the above
OK, got it	Straight, that is not gay or lesbian							None of the above
OK, got it	Something else							None of the above
OK, got it	Straight, that is not gay or lesbian							None of the above
OK, got it	Straight, that is not gay or lesbian							None of the above
OK, got it	Straight, that is not gay or lesbian							None of the above
OK, got it	Straight, that is not gay or lesbian							None of the above
OK, got it	Straight, that is not gay or lesbian							None of the above
OK, got it	Straight, that is not gay or lesbian							None of the above
OK, got it	Straight, that is not gay or lesbian							None of the above
OK, got it	Straight, that is not gay or lesbian							None of the above
OK, got it	Straight, that is not gay or lesbian							None of the above
OK, got it	Something else							None of the above
OK, got it	Straight, that is not gay or lesbian							None of the above
OK, got it	Straight, that is not gay or lesbian							None of the above
OK, got it	Straight, that is not gay or lesbian							None of the above
OK, got it	Straight, that is not gay or lesbian							None of the above
OK, got it	Straight, that is not gay or lesbian							None of the above
OK, got it	Straight, that is not gay or lesbian							None of the above
OK, got it	Straight, that is not gay or lesbian							None of the above
OK, got it	Straight, that is not gay or lesbian							None of the above
OK, got it	Straight, that is not gay or lesbian							None of the above
OK, got it	Straight, that is not gay or lesbian							None of the above
OK, got it	Straight, that is not gay or lesbian							None of the above
OK, got it	Straight, that is not gay or lesbian							None of the above
OK, got it	Straight, that is not gay or lesbian							None of the above
OK, got it	Straight, that is not gay or lesbian							None of the above
OK, got it	Straight, that is not gay or lesbian							None of the above
OK, got it	Straight, that is not gay or lesbian							None of the above
OK, got it	Straight, that is not gay or lesbian							None of the above
OK, got it	Straight, that is not gay or lesbian							None of the above
OK, got it	Straight, that is not gay or lesbian							None of the above
OK, got it	Straight, that is not gay or lesbian							None of the above
OK, got it	Straight, that is not gay or lesbian							None of the above
OK, got it	Straight, that is not gay or lesbian							None of the above
OK, got it	Straight, that is not gay or lesbian							None of the above
OK, got it	Bisexual	No		Black or African American
OK, got it	Straight, that is not gay or lesbian							None of the above
OK, got it	Straight, that is not gay or lesbian							None of the above
OK, got it	Straight, that is not gay or lesbian							None of the above
OK, got it	Straight, that is not gay or lesbian							None of the above
OK, got it	Straight, that is not gay or lesbian							None of the above
OK, got it	Straight, that is not gay or lesbian							None of the above
OK, got it	Straight, that is not gay or lesbian							None of the above
OK, got it	Straight, that is not gay or lesbian							None of the above
OK, got it	Gay or lesbian	No	White
OK, got it	Straight, that is not gay or lesbian							None of the above
OK, got it	Straight, that is not gay or lesbian							None of the above
OK, got it	Straight, that is not gay or lesbian							None of the above
OK, got it	Straight, that is not gay or lesbian							None of the above
OK, got it	Straight, that is not gay or lesbian							None of the above
OK, got it	Straight, that is not gay or lesbian							None of the above
OK, got it	Something else							None of the above
OK, got it	Straight, that is not gay or lesbian							None of the above
OK, got it	Straight, that is not gay or lesbian							None of the above
OK, got it	Straight, that is not gay or lesbian							None of the above
OK, got it	Gay or lesbian	No	White
OK, got it	Straight, that is not gay or lesbian							None of the above
OK, got it	Straight, that is not gay or lesbian							None of the above
OK, got it	Straight, that is not gay or lesbian							None of the above
OK, got it	Bisexual	No		Black or African American
OK, got it	Straight, that is not gay or lesbian							None of the above
OK, got it	Straight, that is not gay or lesbian							None of the above
OK, got it	Straight, that is not gay or lesbian							None of the above
OK, got it	Straight, that is not gay or lesbian							None of the above
OK, got it	Straight, that is not gay or lesbian							None of the above
OK, got it	Straight, that is not gay or lesbian							None of the above
OK, got it	Straight, that is not gay or lesbian							None of the above
OK, got it	Straight, that is not gay or lesbian							None of the above
OK, got it	Straight, that is not gay or lesbian							None of the above
OK, got it	Straight, that is not gay or lesbian							None of the above
OK, got it	Straight, that is not gay or lesbian							None of the above
OK, got it	Straight, that is not gay or lesbian							None of the above
OK, got it	Bisexual	No					Some other race
OK, got it	Straight, that is not gay or lesbian							None of the above
OK, got it	Something else							None of the above
OK, got it	Straight, that is not gay or lesbian							None of the above
OK, got it	Straight, that is not gay or lesbian							None of the above
OK, got it	Straight, that is not gay or lesbian							None of the above
OK, got it	Straight, that is not gay or lesbian							None of the above
OK, got it	Straight, that is not gay or lesbian							None of the above
OK, got it	Straight, that is not gay or lesbian							None of the above
OK, got it	Straight, that is not gay or lesbian							None of the above
OK, got it	Straight, that is not gay or lesbian							None of the above
OK, got it	Straight, that is not gay or lesbian							None of the above
OK, got it	Gay or lesbian	No					Some other race
OK, got it	Straight, that is not gay or lesbian							None of the above
OK, got it	Straight, that is not gay or lesbian							None of the above
OK, got it	Straight, that is not gay or lesbian							None of the above
OK, got it	Straight, that is not gay or lesbian							None of the above
OK, got it	Straight, that is not gay or lesbian							None of the above
OK, got it	Straight, that is not gay or lesbian							None of the above
OK, got it	Straight, that is not gay or lesbian							None of the above
OK, got it	I don't know the answer							None of the above
OK, got it	Straight, that is not gay or lesbian							None of the above
OK, got it	Straight, that is not gay or lesbian							None of the above
OK, got it	Straight, that is not gay or lesbian							None of the above
OK, got it	Straight, that is not gay or lesbian							None of the above
OK, got it	Straight, that is not gay or lesbian							None of the above
OK, got it	Straight, that is not gay or lesbian							None of the above
OK, got it	Straight, that is not gay or lesbian							None of the above
OK, got it	Straight, that is not gay or lesbian							None of the above
OK, got it	Straight, that is not gay or lesbian							None of the above
OK, got it	Straight, that is not gay or lesbian							None of the above
OK, got it	Straight, that is not gay or lesbian							None of the above
OK, got it	Straight, that is not gay or lesbian							None of the above
OK, got it	Straight, that is not gay or lesbian							None of the above
OK, got it	Straight, that is not gay or lesbian							None of the above
OK, got it	Straight, that is not gay or lesbian							None of the above
OK, got it	Straight, that is not gay or lesbian							None of the above
OK, got it	Straight, that is not gay or lesbian							None of the above
OK, got it	Something else							None of the above
OK, got it	Gay or lesbian	No	White
OK, got it	Straight, that is not gay or lesbian							None of the above
OK, got it	Straight, that is not gay or lesbian							None of the above
OK, got it	Straight, that is not gay or lesbian							None of the above
OK, got it	Straight, that is not gay or lesbian							None of the above
OK, got it	Straight, that is not gay or lesbian							None of the above
OK, got it	Straight, that is not gay or lesbian							None of the above
OK, got it	Straight, that is not gay or lesbian							None of the above
OK, got it	Straight, that is not gay or lesbian							None of the above
OK, got it	Straight, that is not gay or lesbian							None of the above
OK, got it	Straight, that is not gay or lesbian							None of the above
OK, got it	Straight, that is not gay or lesbian							None of the above
OK, got it	Straight, that is not gay or lesbian							None of the above
OK, got it	Straight, that is not gay or lesbian							None of the above
OK, got it	Straight, that is not gay or lesbian							None of the above
OK, got it	Straight, that is not gay or lesbian							None of the above
OK, got it	Straight, that is not gay or lesbian							None of the above
OK, got it	Straight, that is not gay or lesbian							None of the above
OK, got it	Straight, that is not gay or lesbian							None of the above
OK, got it	Straight, that is not gay or lesbian							None of the above
OK, got it	Straight, that is not gay or lesbian							None of the above
OK, got it	Straight, that is not gay or lesbian							None of the above
OK, got it	Straight, that is not gay or lesbian							None of the above
OK, got it	Straight, that is not gay or lesbian							None of the above
OK, got it	Straight, that is not gay or lesbian							None of the above
OK, got it	I don't know the answer							None of the above
OK, got it	Straight, that is not gay or lesbian							None of the above
OK, got it	Straight, that is not gay or lesbian							None of the above
OK, got it	Bisexual							None of the above
OK, got it	Straight, that is not gay or lesbian							None of the above
OK, got it	Straight, that is not gay or lesbian							None of the above
OK, got it	Straight, that is not gay or lesbian							None of the above
OK, got it	Straight, that is not gay or lesbian							None of the above
OK, got it	Straight, that is not gay or lesbian							None of the above
OK, got it	Straight, that is not gay or lesbian							None of the above
OK, got it	Straight, that is not gay or lesbian							None of the above
OK, got it	Straight, that is not gay or lesbian							None of the above
OK, got it	Straight, that is not gay or lesbian							None of the above
OK, got it	Straight, that is not gay or lesbian							None of the above
OK, got it	Straight, that is not gay or lesbian							None of the above
OK, got it	Straight, that is not gay or lesbian							None of the above
OK, got it	Straight, that is not gay or lesbian							None of the above
OK, got it	Straight, that is not gay or lesbian							None of the above
OK, got it	Straight, that is not gay or lesbian							None of the above
OK, got it	Straight, that is not gay or lesbian							None of the above
OK, got it	Straight, that is not gay or lesbian							None of the above
OK, got it	Straight, that is not gay or lesbian							None of the above
OK, got it	Straight, that is not gay or lesbian							None of the above
OK, got it	Straight, that is not gay or lesbian							None of the above
OK, got it	Straight, that is not gay or lesbian							None of the above
OK, got it	Straight, that is not gay or lesbian							None of the above
OK, got it	Straight, that is not gay or lesbian							None of the above
OK, got it	Gay or lesbian	No	White
OK, got it	Straight, that is not gay or lesbian							None of the above
OK, got it	Straight, that is not gay or lesbian							None of the above
OK, got it	Straight, that is not gay or lesbian							None of the above
OK, got it	Straight, that is not gay or lesbian							None of the above
OK, got it	Straight, that is not gay or lesbian							None of the above
OK, got it	Straight, that is not gay or lesbian							None of the above
OK, got it	Straight, that is not gay or lesbian							None of the above
OK, got it	Straight, that is not gay or lesbian							None of the above
OK, got it	Straight, that is not gay or lesbian							None of the above
OK, got it	Straight, that is not gay or lesbian							None of the above
OK, got it	Bisexual	No	White
OK, got it	Straight, that is not gay or lesbian							None of the above
OK, got it	Straight, that is not gay or lesbian							None of the above
OK, got it	Straight, that is not gay or lesbian							None of the above
OK, got it	Straight, that is not gay or lesbian							None of the above
OK, got it	Straight, that is not gay or lesbian							None of the above
OK, got it	Straight, that is not gay or lesbian							None of the above
OK, got it	Straight, that is not gay or lesbian							None of the above
OK, got it	Something else							None of the above
OK, got it	Gay or lesbian	No	White	Black or African American			Some other race
OK, got it	Gay or lesbian	No	White
OK, got it	Straight, that is not gay or lesbian							None of the above
OK, got it	Straight, that is not gay or lesbian							None of the above
OK, got it	Bisexual	No				Asian
OK, got it	Straight, that is not gay or lesbian							None of the above
OK, got it	Straight, that is not gay or lesbian							None of the above
OK, got it	Straight, that is not gay or lesbian							None of the above
OK, got it	Gay or lesbian	No	White
OK, got it	Straight, that is not gay or lesbian							None of the above
OK, got it	Bisexual	No	White
OK, got it	Something else							None of the above
OK, got it	Straight, that is not gay or lesbian							None of the above
OK, got it	Straight, that is not gay or lesbian							None of the above
OK, got it	Straight, that is not gay or lesbian							None of the above
OK, got it	Straight, that is not gay or lesbian							None of the above
OK, got it	Straight, that is not gay or lesbian							None of the above
OK, got it	Straight, that is not gay or lesbian							None of the above
OK, got it	Straight, that is not gay or lesbian							None of the above
OK, got it	Straight, that is not gay or lesbian							None of the above
OK, got it	Straight, that is not gay or lesbian							None of the above
OK, got it	Straight, that is not gay or lesbian							None of the above
OK, got it	Straight, that is not gay or lesbian							None of the above
OK, got it	Straight, that is not gay or lesbian							None of the above
OK, got it	Straight, that is not gay or lesbian							None of the above
OK, got it	Gay or lesbian	No	White
OK, got it	Straight, that is not gay or lesbian							None of the above
OK, got it	Straight, that is not gay or lesbian							None of the above
OK, got it	Straight, that is not gay or lesbian							None of the above
OK, got it	Straight, that is not gay or lesbian							None of the above
OK, got it	Bisexual	No	White
OK, got it	Straight, that is not gay or lesbian							None of the above
OK, got it	Straight, that is not gay or lesbian							None of the above
OK, got it	Bisexual	Don't know	White				Some other race
OK, got it	Straight, that is not gay or lesbian							None of the above
OK, got it	Straight, that is not gay or lesbian							None of the above
OK, got it	Straight, that is not gay or lesbian							None of the above
OK, got it	Straight, that is not gay or lesbian							None of the above
OK, got it	I don't know the answer							None of the above
OK, got it	Bisexual	Yes	White				Some other race
OK, got it	Straight, that is not gay or lesbian							None of the above
OK, got it	Straight, that is not gay or lesbian							None of the above
OK, got it	Straight, that is not gay or lesbian							None of the above
OK, got it	Something else							None of the above
OK, got it	Straight, that is not gay or lesbian							None of the above
OK, got it	Straight, that is not gay or lesbian							None of the above
OK, got it	Bisexual	No		Black or African American
OK, got it	Straight, that is not gay or lesbian							None of the above
OK, got it	I don't know the answer							None of the above
OK, got it	Straight, that is not gay or lesbian							None of the above
OK, got it	Straight, that is not gay or lesbian							None of the above
OK, got it	Straight, that is not gay or lesbian							None of the above
OK, got it	Straight, that is not gay or lesbian							None of the above
OK, got it	Straight, that is not gay or lesbian							None of the above
OK, got it	Straight, that is not gay or lesbian							None of the above
OK, got it	Gay or lesbian	No	White
OK, got it	I don't know the answer							None of the above
OK, got it	Straight, that is not gay or lesbian							None of the above
OK, got it	Straight, that is not gay or lesbian							None of the above
OK, got it	Straight, that is not gay or lesbian							None of the above
OK, got it	Straight, that is not gay or lesbian							None of the above
OK, got it	Straight, that is not gay or lesbian							None of the above
OK, got it	Straight, that is not gay or lesbian							None of the above
OK, got it	Straight, that is not gay or lesbian							None of the above
OK, got it	Straight, that is not gay or lesbian							None of the above
OK, got it	Straight, that is not gay or lesbian							None of the above
OK, got it	Straight, that is not gay or lesbian							None of the above
OK, got it	Straight, that is not gay or lesbian							None of the above
OK, got it	Straight, that is not gay or lesbian							None of the above
OK, got it	Straight, that is not gay or lesbian							None of the above
OK, got it	Straight, that is not gay or lesbian							None of the above
OK, got it	Straight, that is not gay or lesbian							None of the above
OK, got it	Straight, that is not gay or lesbian							None of the above
OK, got it								None of the above
OK, got it	Straight, that is not gay or lesbian							None of the above
OK, got it	Straight, that is not gay or lesbian							None of the above
OK, got it	I don't know the answer							None of the above
OK, got it	Straight, that is not gay or lesbian							None of the above
OK, got it	Straight, that is not gay or lesbian							None of the above
OK, got it	I don't know the answer							None of the above
OK, got it	Straight, that is not gay or lesbian							None of the above
OK, got it	Straight, that is not gay or lesbian							None of the above
OK, got it	Straight, that is not gay or lesbian							None of the above
OK, got it	Straight, that is not gay or lesbian							None of the above
OK, got it	Straight, that is not gay or lesbian							None of the above
OK, got it	I don't know the answer							None of the above
OK, got it	Straight, that is not gay or lesbian							None of the above
OK, got it	Straight, that is not gay or lesbian							None of the above
OK, got it	Straight, that is not gay or lesbian							None of the above
OK, got it	Bisexual	Don't know						None of the above
OK, got it	Gay or lesbian	Yes					Some other race
OK, got it	Bisexual	No	White
OK, got it	Straight, that is not gay or lesbian							None of the above
OK, got it	Straight, that is not gay or lesbian							None of the above
OK, got it	Straight, that is not gay or lesbian							None of the above
OK, got it	Straight, that is not gay or lesbian							None of the above
OK, got it	Straight, that is not gay or lesbian							None of the above
OK, got it	Straight, that is not gay or lesbian							None of the above
OK, got it	Straight, that is not gay or lesbian							None of the above
OK, got it	I don't know the answer							None of the above
OK, got it	Straight, that is not gay or lesbian							None of the above
OK, got it	Straight, that is not gay or lesbian							None of the above
OK, got it	Straight, that is not gay or lesbian							None of the above
OK, got it	Straight, that is not gay or lesbian							None of the above
OK, got it	Straight, that is not gay or lesbian							None of the above
OK, got it	Gay or lesbian	Yes	White			Asian
OK, got it	Gay or lesbian	No		Black or African American			Some other race
OK, got it	Straight, that is not gay or lesbian							None of the above
OK, got it	Straight, that is not gay or lesbian							None of the above
OK, got it	Straight, that is not gay or lesbian							None of the above
OK, got it	Straight, that is not gay or lesbian							None of the above
OK, got it	Straight, that is not gay or lesbian							None of the above
OK, got it	Straight, that is not gay or lesbian							None of the above
OK, got it	Straight, that is not gay or lesbian							None of the above
OK, got it	Straight, that is not gay or lesbian							None of the above
OK, got it	Straight, that is not gay or lesbian							None of the above
OK, got it	Straight, that is not gay or lesbian							None of the above
OK, got it	Straight, that is not gay or lesbian							None of the above
OK, got it	Straight, that is not gay or lesbian							None of the above
OK, got it	Straight, that is not gay or lesbian							None of the above
OK, got it	Straight, that is not gay or lesbian							None of the above
OK, got it	Straight, that is not gay or lesbian							None of the above
OK, got it	Straight, that is not gay or lesbian							None of the above
OK, got it	Straight, that is not gay or lesbian							None of the above
OK, got it	Bisexual	No	White
OK, got it	Bisexual	Yes		Black or African American	American Indian or Alaska Native
OK, got it	Straight, that is not gay or lesbian							None of the above
OK, got it	Straight, that is not gay or lesbian							None of the above
OK, got it	Straight, that is not gay or lesbian							None of the above
OK, got it	Straight, that is not gay or lesbian							None of the above
OK, got it	Something else							None of the above
OK, got it	Straight, that is not gay or lesbian							None of the above
OK, got it	Straight, that is not gay or lesbian							None of the above
OK, got it	Straight, that is not gay or lesbian							None of the above
OK, got it	Straight, that is not gay or lesbian							None of the above
OK, got it	Straight, that is not gay or lesbian							None of the above
OK, got it	Straight, that is not gay or lesbian							None of the above
OK, got it	Straight, that is not gay or lesbian							None of the above
OK, got it	Straight, that is not gay or lesbian							None of the above
OK, got it	Straight, that is not gay or lesbian							None of the above
OK, got it	Straight, that is not gay or lesbian							None of the above
OK, got it	Straight, that is not gay or lesbian							None of the above
OK, got it	Straight, that is not gay or lesbian							None of the above
OK, got it	Straight, that is not gay or lesbian							None of the above
OK, got it	Bisexual	No	White
OK, got it	Gay or lesbian	No	White
OK, got it	Straight, that is not gay or lesbian							None of the above
OK, got it	Straight, that is not gay or lesbian							None of the above
OK, got it	Straight, that is not gay or lesbian							None of the above
OK, got it	Straight, that is not gay or lesbian							None of the above
OK, got it	Straight, that is not gay or lesbian							None of the above
OK, got it	Straight, that is not gay or lesbian							None of the above
OK, got it	Straight, that is not gay or lesbian							None of the above
OK, got it	Straight, that is not gay or lesbian							None of the above
OK, got it	Straight, that is not gay or lesbian							None of the above
OK, got it	Bisexual	No	White
OK, got it	Straight, that is not gay or lesbian							None of the above
OK, got it	Bisexual	No		Black or African American
OK, got it	Straight, that is not gay or lesbian							None of the above
OK, got it	Bisexual	No	White
OK, got it	Straight, that is not gay or lesbian							None of the above
OK, got it	Straight, that is not gay or lesbian							None of the above
OK, got it	Straight, that is not gay or lesbian							None of the above
OK, got it	Straight, that is not gay or lesbian							None of the above
OK, got it	Straight, that is not gay or lesbian							None of the above
OK, got it	Straight, that is not gay or lesbian							None of the above
OK, got it	Straight, that is not gay or lesbian							None of the above
OK, got it	Straight, that is not gay or lesbian							None of the above
OK, got it	Something else							None of the above
OK, got it	Straight, that is not gay or lesbian							None of the above
OK, got it	Straight, that is not gay or lesbian							None of the above
OK, got it	Straight, that is not gay or lesbian							None of the above
OK, got it	Straight, that is not gay or lesbian							None of the above
OK, got it	Straight, that is not gay or lesbian							None of the above
OK, got it	Straight, that is not gay or lesbian							None of the above
OK, got it	Straight, that is not gay or lesbian							None of the above
OK, got it	Straight, that is not gay or lesbian							None of the above
OK, got it	Straight, that is not gay or lesbian							None of the above
OK, got it	Straight, that is not gay or lesbian							None of the above
OK, got it	Straight, that is not gay or lesbian							None of the above
OK, got it	Gay or lesbian	No	White
OK, got it	Straight, that is not gay or lesbian							None of the above
OK, got it	Straight, that is not gay or lesbian							None of the above
OK, got it	I don't know the answer							None of the above
OK, got it	Straight, that is not gay or lesbian							None of the above
OK, got it	Straight, that is not gay or lesbian							None of the above
OK, got it	Straight, that is not gay or lesbian							None of the above
OK, got it	Straight, that is not gay or lesbian							None of the above
OK, got it	Straight, that is not gay or lesbian							None of the above
OK, got it	Straight, that is not gay or lesbian							None of the above
OK, got it	Straight, that is not gay or lesbian							None of the above
OK, got it	Straight, that is not gay or lesbian							None of the above
OK, got it	Straight, that is not gay or lesbian							None of the above
OK, got it	Straight, that is not gay or lesbian							None of the above
OK, got it	Straight, that is not gay or lesbian							None of the above
OK, got it	Straight, that is not gay or lesbian							None of the above
OK, got it	Straight, that is not gay or lesbian							None of the above
OK, got it	Straight, that is not gay or lesbian							None of the above
OK, got it	Straight, that is not gay or lesbian							None of the above
OK, got it	Straight, that is not gay or lesbian							None of the above
OK, got it	Straight, that is not gay or lesbian							None of the above
OK, got it	Straight, that is not gay or lesbian							None of the above
OK, got it	Straight, that is not gay or lesbian							None of the above
OK, got it	Straight, that is not gay or lesbian							None of the above
OK, got it	Straight, that is not gay or lesbian							None of the above
OK, got it	Straight, that is not gay or lesbian							None of the above
OK, got it	I don't know the answer							None of the above
OK, got it	Straight, that is not gay or lesbian							None of the above
OK, got it	Straight, that is not gay or lesbian							None of the above
OK, got it	Straight, that is not gay or lesbian							None of the above
OK, got it	Straight, that is not gay or lesbian							None of the above
OK, got it	Straight, that is not gay or lesbian							None of the above
OK, got it	Straight, that is not gay or lesbian							None of the above
OK, got it	Straight, that is not gay or lesbian							None of the above
OK, got it	Straight, that is not gay or lesbian							None of the above
OK, got it	Straight, that is not gay or lesbian							None of the above
OK, got it	Gay or lesbian	No	White
OK, got it	Straight, that is not gay or lesbian							None of the above
OK, got it	Straight, that is not gay or lesbian							None of the above
OK, got it	Straight, that is not gay or lesbian							None of the above
OK, got it	Bisexual	No	White				Some other race
OK, got it	Straight, that is not gay or lesbian							None of the above
OK, got it	Straight, that is not gay or lesbian							None of the above
OK, got it	Straight, that is not gay or lesbian							None of the above
OK, got it	Straight, that is not gay or lesbian							None of the above
OK, got it	Straight, that is not gay or lesbian							None of the above
OK, got it	Straight, that is not gay or lesbian							None of the above
OK, got it	Straight, that is not gay or lesbian							None of the above
OK, got it	Straight, that is not gay or lesbian							None of the above
OK, got it	Straight, that is not gay or lesbian							None of the above
OK, got it	Straight, that is not gay or lesbian							None of the above
OK, got it	Straight, that is not gay or lesbian							None of the above
OK, got it	Straight, that is not gay or lesbian							None of the above
OK, got it	Straight, that is not gay or lesbian							None of the above
OK, got it	Gay or lesbian	Yes	White
OK, got it	Bisexual							None of the above
OK, got it	Straight, that is not gay or lesbian							None of the above
OK, got it	Straight, that is not gay or lesbian							None of the above
OK, got it	Straight, that is not gay or lesbian							None of the above
OK, got it	Straight, that is not gay or lesbian							None of the above
OK, got it	Straight, that is not gay or lesbian							None of the above
OK, got it	Straight, that is not gay or lesbian							None of the above
OK, got it	Straight, that is not gay or lesbian							None of the above
OK, got it	Straight, that is not gay or lesbian							None of the above
OK, got it	Straight, that is not gay or lesbian							None of the above
OK, got it	Straight, that is not gay or lesbian							None of the above
OK, got it	Straight, that is not gay or lesbian							None of the above
OK, got it	Straight, that is not gay or lesbian							None of the above
OK, got it	Straight, that is not gay or lesbian							None of the above
OK, got it	Straight, that is not gay or lesbian							None of the above
OK, got it	Straight, that is not gay or lesbian							None of the above
OK, got it	Straight, that is not gay or lesbian							None of the above
OK, got it	Bisexual	No	White
OK, got it	Straight, that is not gay or lesbian							None of the above
OK, got it	Straight, that is not gay or lesbian							None of the above
OK, got it	Straight, that is not gay or lesbian							None of the above
OK, got it	Something else							None of the above
OK, got it	Straight, that is not gay or lesbian							None of the above
OK, got it	Bisexual							None of the above
OK, got it	Straight, that is not gay or lesbian							None of the above
OK, got it	Straight, that is not gay or lesbian							None of the above
OK, got it	Straight, that is not gay or lesbian							None of the above
OK, got it	Straight, that is not gay or lesbian							None of the above
OK, got it	Straight, that is not gay or lesbian							None of the above
OK, got it	Straight, that is not gay or lesbian							None of the above
OK, got it	Straight, that is not gay or lesbian							None of the above
OK, got it	Straight, that is not gay or lesbian							None of the above
OK, got it	Straight, that is not gay or lesbian							None of the above
OK, got it	Straight, that is not gay or lesbian							None of the above
OK, got it	Straight, that is not gay or lesbian							None of the above
OK, got it	I don't know the answer							None of the above
OK, got it	Straight, that is not gay or lesbian							None of the above
OK, got it	Straight, that is not gay or lesbian							None of the above
OK, got it	Straight, that is not gay or lesbian							None of the above
OK, got it	Straight, that is not gay or lesbian							None of the above
OK, got it	Straight, that is not gay or lesbian							None of the above
OK, got it	Straight, that is not gay or lesbian							None of the above
OK, got it	Straight, that is not gay or lesbian							None of the above
OK, got it	Straight, that is not gay or lesbian							None of the above
OK, got it	Something else							None of the above
OK, got it	Straight, that is not gay or lesbian							None of the above
OK, got it	Straight, that is not gay or lesbian							None of the above
OK, got it	Straight, that is not gay or lesbian							None of the above
OK, got it	Straight, that is not gay or lesbian							None of the above
OK, got it	Straight, that is not gay or lesbian							None of the above
OK, got it	Straight, that is not gay or lesbian							None of the above
No thanks								None of the above
OK, got it	Straight, that is not gay or lesbian							None of the above
OK, got it	Straight, that is not gay or lesbian							None of the above
OK, got it	Gay or lesbian	No	White
OK, got it	Something else							None of the above
OK, got it	Straight, that is not gay or lesbian							None of the above
OK, got it	Straight, that is not gay or lesbian							None of the above
OK, got it	Straight, that is not gay or lesbian							None of the above
OK, got it	Straight, that is not gay or lesbian							None of the above
OK, got it	Straight, that is not gay or lesbian							None of the above
OK, got it	Straight, that is not gay or lesbian							None of the above
OK, got it	Straight, that is not gay or lesbian							None of the above
OK, got it	Straight, that is not gay or lesbian							None of the above
OK, got it	Straight, that is not gay or lesbian							None of the above
OK, got it	Straight, that is not gay or lesbian							None of the above
OK, got it	Gay or lesbian	No	White
OK, got it	Straight, that is not gay or lesbian							None of the above
OK, got it	Straight, that is not gay or lesbian							None of the above
OK, got it	Straight, that is not gay or lesbian							None of the above
OK, got it	Straight, that is not gay or lesbian							None of the above
OK, got it	Straight, that is not gay or lesbian							None of the above
OK, got it	Straight, that is not gay or lesbian							None of the above
OK, got it	Straight, that is not gay or lesbian							None of the above
OK, got it	Straight, that is not gay or lesbian							None of the above
OK, got it	Straight, that is not gay or lesbian							None of the above
OK, got it	Gay or lesbian	No	White
OK, got it	Straight, that is not gay or lesbian							None of the above
OK, got it	I don't know the answer							None of the above
OK, got it	Straight, that is not gay or lesbian							None of the above
OK, got it	Straight, that is not gay or lesbian							None of the above
OK, got it	Straight, that is not gay or lesbian							None of the above
OK, got it	Straight, that is not gay or lesbian							None of the above
OK, got it	Straight, that is not gay or lesbian							None of the above
OK, got it	Straight, that is not gay or lesbian							None of the above
OK, got it	Straight, that is not gay or lesbian							None of the above
OK, got it	Straight, that is not gay or lesbian							None of the above
OK, got it	Straight, that is not gay or lesbian							None of the above
OK, got it	Straight, that is not gay or lesbian							None of the above
OK, got it	Straight, that is not gay or lesbian							None of the above
OK, got it	Straight, that is not gay or lesbian							None of the above
OK, got it	Straight, that is not gay or lesbian							None of the above
OK, got it	Gay or lesbian	Yes		Black or African American
OK, got it	Straight, that is not gay or lesbian							None of the above
OK, got it	Straight, that is not gay or lesbian							None of the above
OK, got it	Straight, that is not gay or lesbian							None of the above
OK, got it	Straight, that is not gay or lesbian							None of the above
OK, got it	Straight, that is not gay or lesbian							None of the above
OK, got it	Straight, that is not gay or lesbian							None of the above
OK, got it	Straight, that is not gay or lesbian							None of the above
OK, got it	Straight, that is not gay or lesbian							None of the above
OK, got it	Straight, that is not gay or lesbian							None of the above
OK, got it	Bisexual	No					Some other race
OK, got it	Straight, that is not gay or lesbian							None of the above
OK, got it	Straight, that is not gay or lesbian							None of the above
OK, got it	Straight, that is not gay or lesbian							None of the above
OK, got it	Gay or lesbian	No				Asian
OK, got it	Straight, that is not gay or lesbian							None of the above
OK, got it	Straight, that is not gay or lesbian							None of the above
OK, got it	Bisexual	No	White
OK, got it	Something else							None of the above
OK, got it	Straight, that is not gay or lesbian							None of the above
OK, got it	Straight, that is not gay or lesbian							None of the above
OK, got it	Straight, that is not gay or lesbian							None of the above
OK, got it	Straight, that is not gay or lesbian							None of the above
OK, got it	Straight, that is not gay or lesbian							None of the above
OK, got it	Straight, that is not gay or lesbian							None of the above
OK, got it	Straight, that is not gay or lesbian							None of the above
OK, got it	Bisexual	No	White
OK, got it	Straight, that is not gay or lesbian							None of the above
OK, got it	Straight, that is not gay or lesbian							None of the above
OK, got it	Straight, that is not gay or lesbian							None of the above
OK, got it	Straight, that is not gay or lesbian							None of the above
OK, got it	Straight, that is not gay or lesbian							None of the above
OK, got it	Straight, that is not gay or lesbian							None of the above
OK, got it	Straight, that is not gay or lesbian							None of the above
OK, got it	Straight, that is not gay or lesbian							None of the above
OK, got it	Straight, that is not gay or lesbian							None of the above
OK, got it	Straight, that is not gay or lesbian							None of the above
OK, got it	Straight, that is not gay or lesbian							None of the above
OK, got it	Straight, that is not gay or lesbian							None of the above
OK, got it	Straight, that is not gay or lesbian							None of the above
OK, got it	Straight, that is not gay or lesbian							None of the above
OK, got it	Gay or lesbian	No	White
OK, got it	Straight, that is not gay or lesbian							None of the above
OK, got it	Straight, that is not gay or lesbian							None of the above
OK, got it	Straight, that is not gay or lesbian							None of the above
OK, got it	Straight, that is not gay or lesbian							None of the above
OK, got it	Straight, that is not gay or lesbian							None of the above
OK, got it	Straight, that is not gay or lesbian							None of the above
OK, got it	Straight, that is not gay or lesbian							None of the above
OK, got it	Straight, that is not gay or lesbian							None of the above
OK, got it	Straight, that is not gay or lesbian							None of the above
OK, got it	Straight, that is not gay or lesbian							None of the above
OK, got it	Straight, that is not gay or lesbian							None of the above
OK, got it	Straight, that is not gay or lesbian							None of the above
OK, got it	Straight, that is not gay or lesbian							None of the above
OK, got it	Straight, that is not gay or lesbian							None of the above
OK, got it	Straight, that is not gay or lesbian							None of the above
OK, got it	Straight, that is not gay or lesbian							None of the above
OK, got it	Bisexual	No	White
OK, got it	Something else							None of the above
OK, got it	Straight, that is not gay or lesbian							None of the above
OK, got it	Straight, that is not gay or lesbian							None of the above
OK, got it	Straight, that is not gay or lesbian							None of the above
OK, got it	Straight, that is not gay or lesbian							None of the above
OK, got it	Straight, that is not gay or lesbian							None of the above
OK, got it	Straight, that is not gay or lesbian							None of the above
OK, got it	Straight, that is not gay or lesbian							None of the above
OK, got it	Straight, that is not gay or lesbian							None of the above
OK, got it	Straight, that is not gay or lesbian							None of the above
OK, got it	Straight, that is not gay or lesbian							None of the above
OK, got it	Straight, that is not gay or lesbian							None of the above
OK, got it	Straight, that is not gay or lesbian							None of the above
OK, got it	Straight, that is not gay or lesbian							None of the above
OK, got it	Straight, that is not gay or lesbian							None of the above
OK, got it	Straight, that is not gay or lesbian							None of the above
OK, got it	Straight, that is not gay or lesbian							None of the above
OK, got it	Bisexual	No	White
OK, got it	Straight, that is not gay or lesbian							None of the above
OK, got it	Straight, that is not gay or lesbian							None of the above
OK, got it	Straight, that is not gay or lesbian							None of the above
OK, got it	Something else							None of the above
OK, got it	Straight, that is not gay or lesbian							None of the above
OK, got it	Gay or lesbian	No	White
OK, got it	Straight, that is not gay or lesbian							None of the above
OK, got it	Something else							None of the above
OK, got it	Straight, that is not gay or lesbian							None of the above
OK, got it	Straight, that is not gay or lesbian							None of the above
OK, got it	Straight, that is not gay or lesbian							None of the above
OK, got it	Bisexual	No	White
OK, got it	Straight, that is not gay or lesbian							None of the above
OK, got it	Straight, that is not gay or lesbian							None of the above
OK, got it	Straight, that is not gay or lesbian							None of the above
OK, got it	Straight, that is not gay or lesbian							None of the above
OK, got it	Straight, that is not gay or lesbian							None of the above
OK, got it	Gay or lesbian	No	White
OK, got it	Straight, that is not gay or lesbian							None of the above
OK, got it	Straight, that is not gay or lesbian							None of the above
OK, got it	Straight, that is not gay or lesbian							None of the above
OK, got it	Straight, that is not gay or lesbian							None of the above
OK, got it	Straight, that is not gay or lesbian							None of the above
OK, got it	Straight, that is not gay or lesbian							None of the above
OK, got it	Straight, that is not gay or lesbian							None of the above
OK, got it	Straight, that is not gay or lesbian							None of the above
OK, got it	Straight, that is not gay or lesbian							None of the above
OK, got it	Bisexual	No	White
OK, got it	Bisexual	Don't know	White
OK, got it	Straight, that is not gay or lesbian							None of the above
OK, got it	Straight, that is not gay or lesbian							None of the above
OK, got it	Straight, that is not gay or lesbian							None of the above
OK, got it	Straight, that is not gay or lesbian							None of the above
[truncated: 6,660 more rows]

## Sheet: Gay Bi Women Overview
Question number	Question text	Winning answer	Response count
1	This survey will ask you questions about topics that may be sensitive in nature, including questions related to sexual orientation and health. Answers are completely anonymous and will not be used in any way other than this individual research study. By clicking yes you also agree that you are 18 years of age or older.		5044
2	Which of the following best represents how you think of yourself?		4962
3	Do you consider yourself to be Hispanic or Latino?		608
4	What race or races do you consider yourself to be? Please select 1 or more of these categories.		608

## Sheet: Gay Bi Women Topline
Question number	Question text	Answer	Answer by percent
1	This survey will ask you questions about topics that may be sensitive in nature, including questions related to sexual orientation and health. Answers are completely anonymous and will not be used in any way other than this individual research study. By clicking yes you also agree that you are 18 years of age or older.	No thanks	1.35%
1	This survey will ask you questions about topics that may be sensitive in nature, including questions related to sexual orientation and health. Answers are completely anonymous and will not be used in any way other than this individual research study. By clicking yes you also agree that you are 18 years of age or older.	OK, got it	98.65%
2	Which of the following best represents how you think of yourself?	Gay or lesbian	2.92%
2	Which of the following best represents how you think of yourself?	Straight, that is not gay or lesbian	82.08%
2	Which of the following best represents how you think of yourself?	Bisexual	9.53%
2	Which of the following best represents how you think of yourself?	Something else	3.47%
2	Which of the following best represents how you think of yourself?	I don't know the answer	2.00%
3	Do you consider yourself to be Hispanic or Latino?	Yes	17.93%
3	Do you consider yourself to be Hispanic or Latino?	No	78.45%
3	Do you consider yourself to be Hispanic or Latino?	Don't know	3.62%
4	What race or races do you consider yourself to be? Please select 1 or more of these categories.	White	78.62%
4	What race or races do you consider yourself to be? Please select 1 or more of these categories.	Black or African American	13.82%
4	What race or races do you consider yourself to be? Please select 1 or more of these categories.	American Indian or Alaska Native	10.36%
4	What race or races do you consider yourself to be? Please select 1 or more of these categories.	Asian	8.06%
4	What race or races do you consider yourself to be? Please select 1 or more of these categories.	Some other race	12.66%
4	What race or races do you consider yourself to be? Please select 1 or more of these categories.	None of the above	2.63%

## Sheet: Gay Bi Women Data
Question #1 Answer	Question #2 Answer	Question #3 Answer	Question #4 Answer 1: White	Question #4 Answer 2: Black or African American	Question #4 Answer 3: American Indian or Alaska Native	Question #4 Answer 4: Asian	Question #4 Answer 5: Some other race	Question #4 Answer: None of the above
OK, got it	Straight, that is not gay or lesbian							None of the above
OK, got it	Gay or lesbian	No	White
OK, got it	Straight, that is not gay or lesbian							None of the above
OK, got it	Bisexual	Yes	White				Some other race
OK, got it	Bisexual	No	White
OK, got it	Straight, that is not gay or lesbian							None of the above
OK, got it	Straight, that is not gay or lesbian							None of the above
OK, got it	Straight, that is not gay or lesbian							None of the above
OK, got it	Straight, that is not gay or lesbian							None of the above
OK, got it	Straight, that is not gay or lesbian							None of the above
OK, got it	Straight, that is not gay or lesbian							None of the above
OK, got it	Straight, that is not gay or lesbian							None of the above
OK, got it	Straight, that is not gay or lesbian							None of the above
OK, got it	Bisexual	No		Black or African American
OK, got it	Straight, that is not gay or lesbian							None of the above
OK, got it	Straight, that is not gay or lesbian							None of the above
OK, got it	Straight, that is not gay or lesbian							None of the above
OK, got it	Straight, that is not gay or lesbian							None of the above
OK, got it	Straight, that is not gay or lesbian							None of the above
OK, got it	I don't know the answer							None of the above
OK, got it	Straight, that is not gay or lesbian							None of the above
OK, got it	Straight, that is not gay or lesbian							None of the above
OK, got it	Straight, that is not gay or lesbian							None of the above
OK, got it	Straight, that is not gay or lesbian							None of the above
OK, got it	Straight, that is not gay or lesbian							None of the above
OK, got it	Straight, that is not gay or lesbian							None of the above
OK, got it	Straight, that is not gay or lesbian							None of the above
OK, got it	Bisexual	No	White	Black or African American		Asian	Some other race
OK, got it	Straight, that is not gay or lesbian							None of the above
OK, got it	Straight, that is not gay or lesbian							None of the above
OK, got it	Straight, that is not gay or lesbian							None of the above
OK, got it	Straight, that is not gay or lesbian							None of the above
OK, got it	Straight, that is not gay or lesbian							None of the above
OK, got it	Straight, that is not gay or lesbian							None of the above
OK, got it	Straight, that is not gay or lesbian							None of the above
OK, got it	Straight, that is not gay or lesbian							None of the above
OK, got it	Straight, that is not gay or lesbian							None of the above
OK, got it	Straight, that is not gay or lesbian							None of the above
OK, got it	Straight, that is not gay or lesbian							None of the above
OK, got it	Straight, that is not gay or lesbian							None of the above
OK, got it	Straight, that is not gay or lesbian							None of the above
OK, got it	Straight, that is not gay or lesbian							None of the above
OK, got it	Something else							None of the above
OK, got it	Straight, that is not gay or lesbian							None of the above
OK, got it	Straight, that is not gay or lesbian							None of the above
OK, got it	Straight, that is not gay or lesbian							None of the above
OK, got it	Straight, that is not gay or lesbian							None of the above
OK, got it	Straight, that is not gay or lesbian							None of the above
OK, got it	Straight, that is not gay or lesbian							None of the above
OK, got it	Straight, that is not gay or lesbian							None of the above
OK, got it	Straight, that is not gay or lesbian							None of the above
OK, got it	Straight, that is not gay or lesbian							None of the above
OK, got it	Something else							None of the above
OK, got it	Straight, that is not gay or lesbian							None of the above
OK, got it	Straight, that is not gay or lesbian							None of the above
OK, got it	Straight, that is not gay or lesbian							None of the above
OK, got it	Straight, that is not gay or lesbian							None of the above
OK, got it	Straight, that is not gay or lesbian							None of the above
OK, got it	Straight, that is not gay or lesbian							None of the above
OK, got it	Straight, that is not gay or lesbian							None of the above
OK, got it	Straight, that is not gay or lesbian							None of the above
OK, got it	Straight, that is not gay or lesbian							None of the above
OK, got it	Straight, that is not gay or lesbian							None of the above
OK, got it	Straight, that is not gay or lesbian							None of the above
OK, got it	Straight, that is not gay or lesbian							None of the above
OK, got it	Straight, that is not gay or lesbian							None of the above
OK, got it	Straight, that is not gay or lesbian							None of the above
OK, got it	Straight, that is not gay or lesbian							None of the above
OK, got it	Straight, that is not gay or lesbian							None of the above
OK, got it	Straight, that is not gay or lesbian							None of the above
OK, got it	Straight, that is not gay or lesbian							None of the above
OK, got it	Straight, that is not gay or lesbian							None of the above
OK, got it	Straight, that is not gay or lesbian							None of the above
OK, got it	Straight, that is not gay or lesbian							None of the above
OK, got it	Something else							None of the above
OK, got it	I don't know the answer							None of the above
OK, got it	Gay or lesbian	No	White
OK, got it	Straight, that is not gay or lesbian							None of the above
OK, got it	Bisexual	Don't know		Black or African American		Asian	Some other race
OK, got it	I don't know the answer							None of the above
OK, got it	Gay or lesbian	No	White
OK, got it	Straight, that is not gay or lesbian							None of the above
OK, got it	Straight, that is not gay or lesbian							None of the above
OK, got it	Straight, that is not gay or lesbian							None of the above
OK, got it	Straight, that is not gay or lesbian							None of the above
OK, got it	Straight, that is not gay or lesbian							None of the above
OK, got it	Straight, that is not gay or lesbian							None of the above
OK, got it	Bisexual	No		Black or African American
OK, got it	Straight, that is not gay or lesbian							None of the above
OK, got it	Straight, that is not gay or lesbian							None of the above
OK, got it	Straight, that is not gay or lesbian							None of the above
OK, got it	Gay or lesbian	No	White
OK, got it	Straight, that is not gay or lesbian							None of the above
OK, got it	Straight, that is not gay or lesbian							None of the above
OK, got it	Straight, that is not gay or lesbian							None of the above
OK, got it	Straight, that is not gay or lesbian							None of the above
OK, got it	Straight, that is not gay or lesbian							None of the above
OK, got it	Straight, that is not gay or lesbian							None of the above
OK, got it	Straight, that is not gay or lesbian							None of the above
OK, got it	Straight, that is not gay or lesbian							None of the above
OK, got it	Bisexual	No	White
OK, got it	Straight, that is not gay or lesbian							None of the above
OK, got it	Straight, that is not gay or lesbian							None of the above
OK, got it								None of the above
OK, got it	Straight, that is not gay or lesbian							None of the above
OK, got it	Straight, that is not gay or lesbian							None of the above
OK, got it	Gay or lesbian	No	White
OK, got it	Straight, that is not gay or lesbian							None of the above
OK, got it	Gay or lesbian	No	White
No thanks								None of the above
OK, got it	Bisexual	No	White
OK, got it	Straight, that is not gay or lesbian							None of the above
OK, got it	Straight, that is not gay or lesbian							None of the above
OK, got it	Bisexual	Yes	White
OK, got it	Straight, that is not gay or lesbian							None of the above
OK, got it	Bisexual	No		Black or African American
OK, got it	Straight, that is not gay or lesbian							None of the above
OK, got it	Straight, that is not gay or lesbian							None of the above
OK, got it	Straight, that is not gay or lesbian							None of the above
OK, got it	Straight, that is not gay or lesbian							None of the above
OK, got it	Straight, that is not gay or lesbian							None of the above
OK, got it	Straight, that is not gay or lesbian							None of the above
OK, got it	Gay or lesbian	No	White
OK, got it	Straight, that is not gay or lesbian							None of the above
OK, got it	Straight, that is not gay or lesbian							None of the above
OK, got it	Bisexual	No	White
OK, got it	Straight, that is not gay or lesbian							None of the above
OK, got it	Gay or lesbian	No	White
OK, got it	Straight, that is not gay or lesbian							None of the above
OK, got it	Straight, that is not gay or lesbian							None of the above
OK, got it	Straight, that is not gay or lesbian							None of the above
OK, got it	Straight, that is not gay or lesbian							None of the above
OK, got it	Straight, that is not gay or lesbian							None of the above
OK, got it	Straight, that is not gay or lesbian							None of the above
OK, got it	Straight, that is not gay or lesbian							None of the above
OK, got it	Straight, that is not gay or lesbian							None of the above
OK, got it	Straight, that is not gay or lesbian							None of the above
OK, got it	Straight, that is not gay or lesbian							None of the above
OK, got it	Something else							None of the above
OK, got it	Straight, that is not gay or lesbian							None of the above
OK, got it	Straight, that is not gay or lesbian							None of the above
OK, got it	Bisexual	No		Black or African American
OK, got it	Bisexual	No	White
OK, got it	Bisexual	No	White
OK, got it								None of the above
OK, got it	Straight, that is not gay or lesbian							None of the above
OK, got it	Straight, that is not gay or lesbian							None of the above
OK, got it	Straight, that is not gay or lesbian							None of the above
OK, got it	I don't know the answer							None of the above
OK, got it	Straight, that is not gay or lesbian							None of the above
OK, got it	I don't know the answer							None of the above
OK, got it	Bisexual	No	White
OK, got it	Straight, that is not gay or lesbian							None of the above
OK, got it	Straight, that is not gay or lesbian							None of the above
OK, got it	Straight, that is not gay or lesbian							None of the above
OK, got it	Straight, that is not gay or lesbian							None of the above
OK, got it	Straight, that is not gay or lesbian							None of the above
OK, got it	Straight, that is not gay or lesbian							None of the above
OK, got it	Straight, that is not gay or lesbian							None of the above
OK, got it	Bisexual	No	White
OK, got it	Bisexual	No		Black or African American		Asian
OK, got it	Straight, that is not gay or lesbian							None of the above
OK, got it	Straight, that is not gay or lesbian							None of the above
OK, got it	Straight, that is not gay or lesbian							None of the above
OK, got it	Bisexual	No			American Indian or Alaska Native
OK, got it	Straight, that is not gay or lesbian							None of the above
OK, got it	Straight, that is not gay or lesbian							None of the above
OK, got it	Straight, that is not gay or lesbian							None of the above
OK, got it	Bisexual	Yes					Some other race
OK, got it	Straight, that is not gay or lesbian							None of the above
OK, got it	Straight, that is not gay or lesbian							None of the above
OK, got it	Gay or lesbian	No	White
OK, got it	Straight, that is not gay or lesbian							None of the above
OK, got it	Straight, that is not gay or lesbian							None of the above
OK, got it	Straight, that is not gay or lesbian							None of the above
OK, got it	Straight, that is not gay or lesbian							None of the above
OK, got it	I don't know the answer							None of the above
OK, got it	Straight, that is not gay or lesbian							None of the above
OK, got it	Straight, that is not gay or lesbian							None of the above
OK, got it	Straight, that is not gay or lesbian							None of the above
OK, got it	Bisexual	No	White
OK, got it	Straight, that is not gay or lesbian							None of the above
OK, got it	Straight, that is not gay or lesbian							None of the above
OK, got it	Straight, that is not gay or lesbian							None of the above
OK, got it	Straight, that is not gay or lesbian							None of the above
OK, got it	Gay or lesbian	No				Asian
OK, got it	Straight, that is not gay or lesbian							None of the above
OK, got it	I don't know the answer							None of the above
OK, got it	Straight, that is not gay or lesbian							None of the above
OK, got it	Straight, that is not gay or lesbian							None of the above
No thanks								None of the above
OK, got it	I don't know the answer							None of the above
OK, got it	Straight, that is not gay or lesbian							None of the above
OK, got it	Bisexual	No	White				Some other race
OK, got it	Straight, that is not gay or lesbian							None of the above
OK, got it	Straight, that is not gay or lesbian							None of the above
No thanks								None of the above
OK, got it	Bisexual	No	White
OK, got it	Straight, that is not gay or lesbian							None of the above
OK, got it	Bisexual	No	White
OK, got it	Something else							None of the above
OK, got it	Straight, that is not gay or lesbian							None of the above
OK, got it	Something else							None of the above
OK, got it	Bisexual	Don't know	White
OK, got it	Straight, that is not gay or lesbian							None of the above
OK, got it	Straight, that is not gay or lesbian							None of the above
OK, got it	Straight, that is not gay or lesbian							None of the above
OK, got it	Straight, that is not gay or lesbian							None of the above
OK, got it	Straight, that is not gay or lesbian							None of the above
OK, got it	Straight, that is not gay or lesbian							None of the above
OK, got it	Straight, that is not gay or lesbian							None of the above
OK, got it	Straight, that is not gay or lesbian							None of the above
OK, got it	Straight, that is not gay or lesbian							None of the above
OK, got it	Something else							None of the above
OK, got it	Straight, that is not gay or lesbian							None of the above
OK, got it	Straight, that is not gay or lesbian							None of the above
OK, got it	Straight, that is not gay or lesbian							None of the above
OK, got it	Straight, that is not gay or lesbian							None of the above
OK, got it	Straight, that is not gay or lesbian							None of the above
OK, got it	Straight, that is not gay or lesbian							None of the above
OK, got it	Straight, that is not gay or lesbian							None of the above
OK, got it	Straight, that is not gay or lesbian							None of the above
OK, got it	Straight, that is not gay or lesbian							None of the above
OK, got it	Straight, that is not gay or lesbian							None of the above
OK, got it	Straight, that is not gay or lesbian							None of the above
OK, got it	Something else							None of the above
OK, got it	Something else							None of the above
OK, got it	Straight, that is not gay or lesbian							None of the above
OK, got it	Straight, that is not gay or lesbian							None of the above
OK, got it	Gay or lesbian	Yes	White				Some other race
OK, got it	Bisexual	No	White
OK, got it	Straight, that is not gay or lesbian							None of the above
OK, got it	Straight, that is not gay or lesbian							None of the above
OK, got it	Straight, that is not gay or lesbian							None of the above
OK, got it	Straight, that is not gay or lesbian							None of the above
OK, got it	Straight, that is not gay or lesbian							None of the above
OK, got it	Straight, that is not gay or lesbian							None of the above
OK, got it	Straight, that is not gay or lesbian							None of the above
OK, got it	Straight, that is not gay or lesbian							None of the above
OK, got it	Straight, that is not gay or lesbian							None of the above
OK, got it	Straight, that is not gay or lesbian							None of the above
OK, got it	Bisexual	No				Asian
OK, got it	Straight, that is not gay or lesbian							None of the above
OK, got it	Straight, that is not gay or lesbian							None of the above
OK, got it	Something else							None of the above
OK, got it	Gay or lesbian	No	White
OK, got it	Straight, that is not gay or lesbian							None of the above
OK, got it	Straight, that is not gay or lesbian							None of the above
OK, got it	Straight, that is not gay or lesbian							None of the above
OK, got it	Something else							None of the above
OK, got it	Straight, that is not gay or lesbian							None of the above
OK, got it	Straight, that is not gay or lesbian							None of the above
OK, got it	Straight, that is not gay or lesbian							None of the above
OK, got it	Straight, that is not gay or lesbian							None of the above
OK, got it	Straight, that is not gay or lesbian							None of the above
OK, got it	Straight, that is not gay or lesbian							None of the above
OK, got it	Straight, that is not gay or lesbian							None of the above
OK, got it	Straight, that is not gay or lesbian							None of the above
OK, got it	Something else							None of the above
OK, got it	Straight, that is not gay or lesbian							None of the above
OK, got it	Something else							None of the above
OK, got it	Straight, that is not gay or lesbian							None of the above
OK, got it	I don't know the answer							None of the above
OK, got it	Straight, that is not gay or lesbian							None of the above
OK, got it	Straight, that is not gay or lesbian							None of the above
OK, got it	Straight, that is not gay or lesbian							None of the above
OK, got it	Bisexual	Don't know				Asian	Some other race
OK, got it	Straight, that is not gay or lesbian							None of the above
OK, got it	Straight, that is not gay or lesbian							None of the above
OK, got it	Straight, that is not gay or lesbian							None of the above
OK, got it	Bisexual	No	White
OK, got it	Straight, that is not gay or lesbian							None of the above
OK, got it	Something else							None of the above
OK, got it	Gay or lesbian	No	White
OK, got it	I don't know the answer							None of the above
OK, got it	Straight, that is not gay or lesbian							None of the above
OK, got it	Straight, that is not gay or lesbian							None of the above
OK, got it	Straight, that is not gay or lesbian							None of the above
OK, got it	Bisexual	No	White
OK, got it	Straight, that is not gay or lesbian							None of the above
OK, got it	Straight, that is not gay or lesbian							None of the above
OK, got it	Bisexual	No	White
OK, got it	Straight, that is not gay or lesbian							None of the above
OK, got it	Straight, that is not gay or lesbian							None of the above
OK, got it	Straight, that is not gay or lesbian							None of the above
OK, got it	Straight, that is not gay or lesbian							None of the above
OK, got it	Straight, that is not gay or lesbian							None of the above
OK, got it	Bisexual	Yes	White
OK, got it	Straight, that is not gay or lesbian							None of the above
OK, got it	Straight, that is not gay or lesbian							None of the above
OK, got it	Straight, that is not gay or lesbian							None of the above
OK, got it	Straight, that is not gay or lesbian							None of the above
OK, got it	Bisexual	No	White		American Indian or Alaska Native
OK, got it	Straight, that is not gay or lesbian							None of the above
OK, got it	Straight, that is not gay or lesbian							None of the above
OK, got it	Bisexual	No	White
OK, got it	Bisexual	No	White
OK, got it	Straight, that is not gay or lesbian							None of the above
OK, got it	Straight, that is not gay or lesbian							None of the above
OK, got it	Straight, that is not gay or lesbian							None of the above
OK, got it	Straight, that is not gay or lesbian							None of the above
No thanks								None of the above
OK, got it	Straight, that is not gay or lesbian							None of the above
OK, got it	Straight, that is not gay or lesbian							None of the above
OK, got it	Straight, that is not gay or lesbian							None of the above
OK, got it	Straight, that is not gay or lesbian							None of the above
OK, got it	Straight, that is not gay or lesbian							None of the above
OK, got it	Straight, that is not gay or lesbian							None of the above
OK, got it	Straight, that is not gay or lesbian							None of the above
OK, got it	Straight, that is not gay or lesbian							None of the above
OK, got it	Straight, that is not gay or lesbian							None of the above
OK, got it	Straight, that is not gay or lesbian							None of the above
OK, got it	Bisexual	No	White
OK, got it	Straight, that is not gay or lesbian							None of the above
OK, got it	Straight, that is not gay or lesbian							None of the above
OK, got it	Straight, that is not gay or lesbian							None of the above
OK, got it	Straight, that is not gay or lesbian							None of the above
OK, got it	Straight, that is not gay or lesbian							None of the above
OK, got it	Something else							None of the above
OK, got it	Bisexual	No	White
OK, got it	Bisexual	No	White
OK, got it	Straight, that is not gay or lesbian							None of the above
OK, got it	Bisexual	No	White
OK, got it	Gay or lesbian	Yes		Black or African American		Asian
OK, got it	Straight, that is not gay or lesbian							None of the above
OK, got it	Straight, that is not gay or lesbian							None of the above
OK, got it	Straight, that is not gay or lesbian							None of the above
OK, got it	Straight, that is not gay or lesbian							None of the above
OK, got it	Straight, that is not gay or lesbian							None of the above
OK, got it	Straight, that is not gay or lesbian							None of the above
OK, got it	Straight, that is not gay or lesbian							None of the above
OK, got it	Straight, that is not gay or lesbian							None of the above
OK, got it	Straight, that is not gay or lesbian							None of the above
OK, got it	Bisexual	No	White
OK, got it	Straight, that is not gay or lesbian							None of the above
OK, got it	I don't know the answer							None of the above
OK, got it	Something else							None of the above
OK, got it	Straight, that is not gay or lesbian							None of the above
OK, got it	Straight, that is not gay or lesbian							None of the above
OK, got it	Straight, that is not gay or lesbian							None of the above
OK, got it	Straight, that is not gay or lesbian							None of the above
OK, got it	Straight, that is not gay or lesbian							None of the above
OK, got it	Something else							None of the above
OK, got it	Straight, that is not gay or lesbian							None of the above
OK, got it	Straight, that is not gay or lesbian							None of the above
OK, got it	Straight, that is not gay or lesbian							None of the above
OK, got it	Straight, that is not gay or lesbian							None of the above
OK, got it	Straight, that is not gay or lesbian							None of the above
OK, got it	Gay or lesbian	Yes	White	Black or African American
OK, got it	Straight, that is not gay or lesbian							None of the above
OK, got it	Straight, that is not gay or lesbian							None of the above
OK, got it	Straight, that is not gay or lesbian							None of the above
OK, got it	Straight, that is not gay or lesbian							None of the above
OK, got it	Straight, that is not gay or lesbian							None of the above
OK, got it	Bisexual	No	White
OK, got it	Straight, that is not gay or lesbian							None of the above
OK, got it	Straight, that is not gay or lesbian							None of the above
OK, got it	Straight, that is not gay or lesbian							None of the above
OK, got it	Straight, that is not gay or lesbian							None of the above
OK, got it	Straight, that is not gay or lesbian							None of the above
OK, got it	Straight, that is not gay or lesbian							None of the above
OK, got it	Bisexual	No	White
OK, got it	Bisexual	No	White				Some other race
OK, got it	Bisexual	No	White
OK, got it	Bisexual	Don't know	White	Black or African American	American Indian or Alaska Native	Asian
OK, got it	Straight, that is not gay or lesbian							None of the above
OK, got it	Straight, that is not gay or lesbian							None of the above
OK, got it	Straight, that is not gay or lesbian							None of the above
OK, got it	Straight, that is not gay or lesbian							None of the above
OK, got it	Straight, that is not gay or lesbian							None of the above
OK, got it	Straight, that is not gay or lesbian							None of the above
OK, got it	Straight, that is not gay or lesbian							None of the above
OK, got it	Straight, that is not gay or lesbian							None of the above
OK, got it	Straight, that is not gay or lesbian							None of the above
OK, got it	Straight, that is not gay or lesbian							None of the above
OK, got it	Straight, that is not gay or lesbian							None of the above
OK, got it	Straight, that is not gay or lesbian							None of the above
OK, got it	Straight, that is not gay or lesbian							None of the above
OK, got it	Straight, that is not gay or lesbian							None of the above
OK, got it	Straight, that is not gay or lesbian							None of the above
OK, got it	Straight, that is not gay or lesbian							None of the above
OK, got it	Straight, that is not gay or lesbian							None of the above
OK, got it	Straight, that is not gay or lesbian							None of the above
OK, got it	Straight, that is not gay or lesbian							None of the above
OK, got it	Straight, that is not gay or lesbian							None of the above
OK, got it	Something else							None of the above
OK, got it	Straight, that is not gay or lesbian							None of the above
OK, got it	Straight, that is not gay or lesbian							None of the above
OK, got it	Bisexual	No	White
OK, got it	Bisexual	No						None of the above
OK, got it	Straight, that is not gay or lesbian							None of the above
OK, got it	Bisexual	Don't know	White
OK, got it	Straight, that is not gay or lesbian							None of the above
OK, got it	Bisexual	No		Black or African American
OK, got it	Straight, that is not gay or lesbian							None of the above
OK, got it	Straight, that is not gay or lesbian							None of the above
OK, got it	Bisexual	No	White
OK, got it	Gay or lesbian	No						None of the above
OK, got it	Straight, that is not gay or lesbian							None of the above
OK, got it	Straight, that is not gay or lesbian							None of the above
OK, got it	Straight, that is not gay or lesbian							None of the above
OK, got it	Straight, that is not gay or lesbian							None of the above
OK, got it	Straight, that is not gay or lesbian							None of the above
OK, got it	Straight, that is not gay or lesbian							None of the above
OK, got it	Straight, that is not gay or lesbian							None of the above
OK, got it	Straight, that is not gay or lesbian							None of the above
OK, got it	Straight, that is not gay or lesbian							None of the above
OK, got it	Bisexual	No	White			Asian
OK, got it	Straight, that is not gay or lesbian							None of the above
OK, got it	Gay or lesbian	Don't know	White
OK, got it	Straight, that is not gay or lesbian							None of the above
OK, got it	Straight, that is not gay or lesbian							None of the above
OK, got it	Straight, that is not gay or lesbian							None of the above
OK, got it	Straight, that is not gay or lesbian							None of the above
OK, got it	Straight, that is not gay or lesbian							None of the above
OK, got it	Straight, that is not gay or lesbian							None of the above
OK, got it	I don't know the answer							None of the above
OK, got it	Straight, that is not gay or lesbian							None of the above
OK, got it	Straight, that is not gay or lesbian							None of the above
OK, got it	Straight, that is not gay or lesbian							None of the above
OK, got it	I don't know the answer							None of the above
OK, got it	Straight, that is not gay or lesbian							None of the above
OK, got it	Straight, that is not gay or lesbian							None of the above
OK, got it	Gay or lesbian	Yes					Some other race
OK, got it	Straight, that is not gay or lesbian							None of the above
OK, got it	Straight, that is not gay or lesbian							None of the above
OK, got it	Something else							None of the above
OK, got it	Gay or lesbian	No	White
OK, got it	Bisexual	No	White
OK, got it	Straight, that is not gay or lesbian							None of the above
OK, got it	Straight, that is not gay or lesbian							None of the above
OK, got it	Straight, that is not gay or lesbian							None of the above
OK, got it	Straight, that is not gay or lesbian							None of the above
OK, got it	Straight, that is not gay or lesbian							None of the above
OK, got it	Straight, that is not gay or lesbian							None of the above
OK, got it	Straight, that is not gay or lesbian							None of the above
OK, got it	Straight, that is not gay or lesbian							None of the above
OK, got it	Straight, that is not gay or lesbian							None of the above
OK, got it	Straight, that is not gay or lesbian							None of the above
OK, got it	Straight, that is not gay or lesbian							None of the above
OK, got it	Straight, that is not gay or lesbian							None of the above
OK, got it	Straight, that is not gay or lesbian							None of the above
OK, got it	Straight, that is not gay or lesbian							None of the above
OK, got it	Straight, that is not gay or lesbian							None of the above
OK, got it	Something else							None of the above
OK, got it	Straight, that is not gay or lesbian							None of the above
OK, got it	Straight, that is not gay or lesbian							None of the above
OK, got it	Straight, that is not gay or lesbian							None of the above
OK, got it	Straight, that is not gay or lesbian							None of the above
OK, got it	Gay or lesbian	No	White
OK, got it	Straight, that is not gay or lesbian							None of the above
OK, got it	Straight, that is not gay or lesbian							None of the above
OK, got it	Straight, that is not gay or lesbian							None of the above
OK, got it	Straight, that is not gay or lesbian							None of the above
OK, got it	Straight, that is not gay or lesbian							None of the above
OK, got it	Straight, that is not gay or lesbian							None of the above
OK, got it	Straight, that is not gay or lesbian							None of the above
OK, got it	Bisexual	No	White			Asian	Some other race
OK, got it	Straight, that is not gay or lesbian							None of the above
OK, got it	Straight, that is not gay or lesbian							None of the above
OK, got it								None of the above
OK, got it	Straight, that is not gay or lesbian							None of the above
OK, got it	Something else							None of the above
OK, got it	Straight, that is not gay or lesbian							None of the above
OK, got it	Straight, that is not gay or lesbian							None of the above
OK, got it	Straight, that is not gay or lesbian							None of the above
OK, got it	Straight, that is not gay or lesbian							None of the above
OK, got it	Straight, that is not gay or lesbian							None of the above
OK, got it	Straight, that is not gay or lesbian							None of the above
OK, got it	Straight, that is not gay or lesbian							None of the above
OK, got it	Straight, that is not gay or lesbian							None of the above
OK, got it	I don't know the answer							None of the above
OK, got it	Straight, that is not gay or lesbian							None of the above
OK, got it	Straight, that is not gay or lesbian							None of the above
OK, got it	Straight, that is not gay or lesbian							None of the above
OK, got it	Straight, that is not gay or lesbian							None of the above
OK, got it	Straight, that is not gay or lesbian							None of the above
OK, got it	Bisexual							None of the above
OK, got it	Straight, that is not gay or lesbian							None of the above
OK, got it	Straight, that is not gay or lesbian							None of the above
OK, got it	Straight, that is not gay or lesbian							None of the above
OK, got it	Straight, that is not gay or lesbian							None of the above
OK, got it	Bisexual	No	White
OK, got it	Straight, that is not gay or lesbian							None of the above
OK, got it	Straight, that is not gay or lesbian							None of the above
OK, got it	Straight, that is not gay or lesbian							None of the above
OK, got it	Straight, that is not gay or lesbian							None of the above
OK, got it	Straight, that is not gay or lesbian							None of the above
OK, got it	Bisexual	Yes	White	Black or African American	American Indian or Alaska Native
OK, got it	Something else							None of the above
OK, got it	Gay or lesbian	No	White		American Indian or Alaska Native
OK, got it	Straight, that is not gay or lesbian							None of the above
OK, got it	Bisexual	No	White
OK, got it	Straight, that is not gay or lesbian							None of the above
OK, got it	Straight, that is not gay or lesbian							None of the above
OK, got it	Straight, that is not gay or lesbian							None of the above
OK, got it	Straight, that is not gay or lesbian							None of the above
OK, got it	Straight, that is not gay or lesbian							None of the above
OK, got it	Straight, that is not gay or lesbian							None of the above
OK, got it	Straight, that is not gay or lesbian							None of the above
OK, got it	Straight, that is not gay or lesbian							None of the above
OK, got it	Straight, that is not gay or lesbian							None of the above
OK, got it	Straight, that is not gay or lesbian							None of the above
OK, got it	Gay or lesbian	Yes	White	Black or African American	American Indian or Alaska Native	Asian
OK, got it	Straight, that is not gay or lesbian							None of the above
OK, got it	I don't know the answer							None of the above
OK, got it	Straight, that is not gay or lesbian							None of the above
OK, got it	Straight, that is not gay or lesbian							None of the above
OK, got it	Straight, that is not gay or lesbian							None of the above
OK, got it	Straight, that is not gay or lesbian							None of the above
OK, got it	Bisexual	No	White
OK, got it	Straight, that is not gay or lesbian							None of the above
OK, got it	Straight, that is not gay or lesbian							None of the above
OK, got it	Straight, that is not gay or lesbian							None of the above
OK, got it	Something else							None of the above
OK, got it	Bisexual	Don't know	White
OK, got it	Something else							None of the above
OK, got it	Straight, that is not gay or lesbian							None of the above
OK, got it	Straight, that is not gay or lesbian							None of the above
OK, got it	Something else							None of the above
OK, got it	Straight, that is not gay or lesbian							None of the above
OK, got it	Bisexual	No	White
OK, got it	Straight, that is not gay or lesbian							None of the above
OK, got it	Straight, that is not gay or lesbian							None of the above
OK, got it	Straight, that is not gay or lesbian							None of the above
OK, got it	Straight, that is not gay or lesbian							None of the above
OK, got it	Something else							None of the above
OK, got it	Bisexual	No	White			Asian
OK, got it	Straight, that is not gay or lesbian							None of the above
OK, got it	Straight, that is not gay or lesbian							None of the above
OK, got it	Straight, that is not gay or lesbian							None of the above
OK, got it	Straight, that is not gay or lesbian							None of the above
OK, got it	Straight, that is not gay or lesbian							None of the above
No thanks								None of the above
OK, got it	Bisexual	No	White
OK, got it	Something else							None of the above
OK, got it	I don't know the answer							None of the above
OK, got it	Straight, that is not gay or lesbian							None of the above
OK, got it	Straight, that is not gay or lesbian							None of the above
OK, got it	Straight, that is not gay or lesbian							None of the above
OK, got it	Bisexual	No			American Indian or Alaska Native
OK, got it	Straight, that is not gay or lesbian							None of the above
OK, got it	Straight, that is not gay or lesbian							None of the above
OK, got it	Straight, that is not gay or lesbian							None of the above
OK, got it	Straight, that is not gay or lesbian							None of the above
OK, got it	Gay or lesbian	No	White
OK, got it	Straight, that is not gay or lesbian							None of the above
OK, got it	Straight, that is not gay or lesbian							None of the above
OK, got it	Straight, that is not gay or lesbian							None of the above
OK, got it	Straight, that is not gay or lesbian							None of the above
OK, got it	Bisexual	No	White
OK, got it	Straight, that is not gay or lesbian							None of the above
OK, got it	Straight, that is not gay or lesbian							None of the above
OK, got it	Straight, that is not gay or lesbian							None of the above
OK, got it	Straight, that is not gay or lesbian							None of the above
OK, got it	Straight, that is not gay or lesbian							None of the above
OK, got it	Straight, that is not gay or lesbian							None of the above
OK, got it	Straight, that is not gay or lesbian							None of the above
OK, got it	Straight, that is not gay or lesbian							None of the above
OK, got it	Straight, that is not gay or lesbian							None of the above
OK, got it	Straight, that is not gay or lesbian							None of the above
OK, got it	Straight, that is not gay or lesbian							None of the above
OK, got it	Straight, that is not gay or lesbian							None of the above
OK, got it	Straight, that is not gay or lesbian							None of the above
OK, got it	Straight, that is not gay or lesbian							None of the above
OK, got it	Straight, that is not gay or lesbian							None of the above
OK, got it	Straight, that is not gay or lesbian							None of the above
OK, got it	Straight, that is not gay or lesbian							None of the above
OK, got it	Straight, that is not gay or lesbian							None of the above
OK, got it	Straight, that is not gay or lesbian							None of the above
OK, got it	Straight, that is not gay or lesbian							None of the above
OK, got it	Straight, that is not gay or lesbian							None of the above
OK, got it	Straight, that is not gay or lesbian							None of the above
OK, got it	Straight, that is not gay or lesbian							None of the above
OK, got it	Straight, that is not gay or lesbian							None of the above
OK, got it	Straight, that is not gay or lesbian							None of the above
OK, got it	Straight, that is not gay or lesbian							None of the above
OK, got it	Straight, that is not gay or lesbian							None of the above
OK, got it	Straight, that is not gay or lesbian							None of the above
OK, got it	Straight, that is not gay or lesbian							None of the above
OK, got it	Straight, that is not gay or lesbian							None of the above
OK, got it	Straight, that is not gay or lesbian							None of the above
OK, got it	Straight, that is not gay or lesbian							None of the above
OK, got it	Straight, that is not gay or lesbian							None of the above
OK, got it	Straight, that is not gay or lesbian							None of the above
No thanks								None of the above
OK, got it	Gay or lesbian	No	White
OK, got it	I don't know the answer							None of the above
OK, got it	Straight, that is not gay or lesbian							None of the above
OK, got it	Straight, that is not gay or lesbian							None of the above
No thanks								None of the above
OK, got it	Straight, that is not gay or lesbian							None of the above
OK, got it	Gay or lesbian	No	White
OK, got it	Something else							None of the above
OK, got it	Straight, that is not gay or lesbian							None of the above
OK, got it	Straight, that is not gay or lesbian							None of the above
OK, got it	Straight, that is not gay or lesbian							None of the above
OK, got it	Bisexual	No	White
OK, got it	Straight, that is not gay or lesbian							None of the above
OK, got it	Straight, that is not gay or lesbian							None of the above
OK, got it	Straight, that is not gay or lesbian							None of the above
OK, got it	Straight, that is not gay or lesbian							None of the above
OK, got it	Straight, that is not gay or lesbian							None of the above
OK, got it	Straight, that is not gay or lesbian							None of the above
OK, got it	Straight, that is not gay or lesbian							None of the above
OK, got it	Straight, that is not gay or lesbian							None of the above
OK, got it	Straight, that is not gay or lesbian							None of the above
OK, got it	Straight, that is not gay or lesbian							None of the above
OK, got it	Straight, that is not gay or lesbian							None of the above
OK, got it	Straight, that is not gay or lesbian							None of the above
OK, got it	Straight, that is not gay or lesbian							None of the above
OK, got it	Straight, that is not gay or lesbian							None of the above
OK, got it	Straight, that is not gay or lesbian							None of the above
OK, got it	Straight, that is not gay or lesbian							None of the above
OK, got it	Straight, that is not gay or lesbian							None of the above
OK, got it	Straight, that is not gay or lesbian							None of the above
OK, got it	Straight, that is not gay or lesbian							None of the above
OK, got it	Straight, that is not gay or lesbian							None of the above
OK, got it	Straight, that is not gay or lesbian							None of the above
OK, got it	Straight, that is not gay or lesbian							None of the above
OK, got it	Straight, that is not gay or lesbian							None of the above
OK, got it	Straight, that is not gay or lesbian							None of the above
OK, got it	Bisexual	No	White
OK, got it	Straight, that is not gay or lesbian							None of the above
OK, got it	Straight, that is not gay or lesbian							None of the above
OK, got it	Straight, that is not gay or lesbian							None of the above
OK, got it	Straight, that is not gay or lesbian							None of the above
No thanks								None of the above
OK, got it	Straight, that is not gay or lesbian							None of the above
OK, got it	I don't know the answer							None of the above
OK, got it	Straight, that is not gay or lesbian							None of the above
OK, got it	Straight, that is not gay or lesbian							None of the above
OK, got it	Straight, that is not gay or lesbian							None of the above
OK, got it	Straight, that is not gay or lesbian							None of the above
OK, got it	Straight, that is not gay or lesbian							None of the above
OK, got it	Straight, that is not gay or lesbian							None of the above
OK, got it	Straight, that is not gay or lesbian							None of the above
OK, got it	Straight, that is not gay or lesbian							None of the above
OK, got it	Straight, that is not gay or lesbian							None of the above
OK, got it	Straight, that is not gay or lesbian							None of the above
OK, got it	I don't know the answer							None of the above
OK, got it	Straight, that is not gay or lesbian							None of the above
OK, got it	Straight, that is not gay or lesbian							None of the above
OK, got it	Straight, that is not gay or lesbian							None of the above
OK, got it	Straight, that is not gay or lesbian							None of the above
OK, got it	Straight, that is not gay or lesbian							None of the above
OK, got it	Straight, that is not gay or lesbian							None of the above
OK, got it	Straight, that is not gay or lesbian							None of the above
OK, got it	Bisexual	No	White
OK, got it	Straight, that is not gay or lesbian							None of the above
OK, got it	Straight, that is not gay or lesbian							None of the above
OK, got it	Straight, that is not gay or lesbian							None of the above
OK, got it	Straight, that is not gay or lesbian							None of the above
OK, got it	Straight, that is not gay or lesbian							None of the above
OK, got it	Straight, that is not gay or lesbian							None of the above
OK, got it	Straight, that is not gay or lesbian							None of the above
OK, got it	Straight, that is not gay or lesbian							None of the above
OK, got it	Straight, that is not gay or lesbian							None of the above
OK, got it	Straight, that is not gay or lesbian							None of the above
OK, got it	Straight, that is not gay or lesbian							None of the above
OK, got it	Straight, that is not gay or lesbian							None of the above
OK, got it	Straight, that is not gay or lesbian							None of the above
OK, got it	Straight, that is not gay or lesbian							None of the above
OK, got it	Straight, that is not gay or lesbian							None of the above
OK, got it	Straight, that is not gay or lesbian							None of the above
OK, got it	I don't know the answer							None of the above
OK, got it	Straight, that is not gay or lesbian							None of the above
OK, got it	Gay or lesbian	No	White
OK, got it	Straight, that is not gay or lesbian							None of the above
OK, got it	Bisexual	No	White
OK, got it	Straight, that is not gay or lesbian							None of the above
OK, got it	Straight, that is not gay or lesbian							None of the above
OK, got it	Straight, that is not gay or lesbian							None of the above
OK, got it	Straight, that is not gay or lesbian							None of the above
OK, got it	Straight, that is not gay or lesbian							None of the above
OK, got it								None of the above
OK, got it	Bisexual	No				Asian
OK, got it	Bisexual	Yes	White
OK, got it	Straight, that is not gay or lesbian							None of the above
OK, got it	Straight, that is not gay or lesbian							None of the above
OK, got it	Something else							None of the above
OK, got it	Straight, that is not gay or lesbian							None of the above
OK, got it	Bisexual	No	White
OK, got it	Straight, that is not gay or lesbian							None of the above
OK, got it	Something else							None of the above
OK, got it	Straight, that is not gay or lesbian							None of the above
OK, got it	Bisexual	No	White
OK, got it	Straight, that is not gay or lesbian							None of the above
OK, got it	Straight, that is not gay or lesbian							None of the above
OK, got it	Straight, that is not gay or lesbian							None of the above
OK, got it	Straight, that is not gay or lesbian							None of the above
OK, got it	Straight, that is not gay or lesbian							None of the above
OK, got it	Straight, that is not gay or lesbian							None of the above
OK, got it	Bisexual	No	White
OK, got it	Straight, that is not gay or lesbian							None of the above
OK, got it	Bisexual	No	White
OK, got it	Straight, that is not gay or lesbian							None of the above
OK, got it	Straight, that is not gay or lesbian							None of the above
OK, got it	Straight, that is not gay or lesbian							None of the above
OK, got it	Bisexual	No	White
OK, got it	Bisexual	No	White
OK, got it	Bisexual	No	White				Some other race
OK, got it	Straight, that is not gay or lesbian							None of the above
OK, got it	Straight, that is not gay or lesbian							None of the above
OK, got it	Straight, that is not gay or lesbian							None of the above
OK, got it	I don't know the answer							None of the above
OK, got it	Straight, that is not gay or lesbian							None of the above
OK, got it	Straight, that is not gay or lesbian							None of the above
OK, got it	Straight, that is not gay or lesbian							None of the above
OK, got it	Straight, that is not gay or lesbian							None of the above
OK, got it	Bisexual	No	White
OK, got it	Bisexual	No	White
OK, got it	Straight, that is not gay or lesbian							None of the above
OK, got it	Bisexual	No	White
OK, got it	Straight, that is not gay or lesbian							None of the above
OK, got it	Straight, that is not gay or lesbian							None of the above
OK, got it	Straight, that is not gay or lesbian							None of the above
OK, got it	Straight, that is not gay or lesbian							None of the above
OK, got it	Straight, that is not gay or lesbian							None of the above
OK, got it	Straight, that is not gay or lesbian							None of the above
OK, got it	Straight, that is not gay or lesbian							None of the above
OK, got it	Something else							None of the above
OK, got it	Bisexual	No	White		American Indian or Alaska Native
OK, got it	Straight, that is not gay or lesbian							None of the above
OK, got it	Straight, that is not gay or lesbian							None of the above
OK, got it	Bisexual	No	White
OK, got it	Straight, that is not gay or lesbian							None of the above
OK, got it	Bisexual	Yes	White
OK, got it	Straight, that is not gay or lesbian							None of the above
OK, got it	Straight, that is not gay or lesbian							None of the above
OK, got it	Straight, that is not gay or lesbian							None of the above
OK, got it	Straight, that is not gay or lesbian							None of the above
OK, got it	Bisexual	No	White
OK, got it	Straight, that is not gay or lesbian							None of the above
OK, got it	Straight, that is not gay or lesbian							None of the above
OK, got it	Straight, that is not gay or lesbian							None of the above
OK, got it	Bisexual	No	White			Asian
OK, got it	Straight, that is not gay or lesbian							None of the above
OK, got it	Straight, that is not gay or lesbian							None of the above
OK, got it	Straight, that is not gay or lesbian							None of the above
No thanks								None of the above
OK, got it	I don't know the answer							None of the above
OK, got it	Bisexual	No	White
OK, got it	Straight, that is not gay or lesbian							None of the above
OK, got it	Straight, that is not gay or lesbian							None of the above
OK, got it	Straight, that is not gay or lesbian							None of the above
OK, got it	Straight, that is not gay or lesbian							None of the above
OK, got it	Straight, that is not gay or lesbian							None of the above
OK, got it	Straight, that is not gay or lesbian							None of the above
OK, got it	Bisexual	Yes	White
OK, got it	Straight, that is not gay or lesbian							None of the above
OK, got it	Straight, that is not gay or lesbian							None of the above
OK, got it	Straight, that is not gay or lesbian							None of the above
OK, got it	Straight, that is not gay or lesbian							None of the above
OK, got it	Straight, that is not gay or lesbian							None of the above
OK, got it	Bisexual	No	White
OK, got it	Straight, that is not gay or lesbian							None of the above
OK, got it	Straight, that is not gay or lesbian							None of the above
OK, got it	Bisexual	No	White		American Indian or Alaska Native
OK, got it	Bisexual	No	White
OK, got it	Straight, that is not gay or lesbian							None of the above
OK, got it	Straight, that is not gay or lesbian							None of the above
OK, got it	Straight, that is not gay or lesbian							None of the above
OK, got it	Bisexual	Don't know	White
OK, got it	Bisexual	No	White
OK, got it	Bisexual	No				Asian
OK, got it	Straight, that is not gay or lesbian							None of the above
OK, got it	Straight, that is not gay or lesbian							None of the above
OK, got it	Straight, that is not gay or lesbian							None of the above
OK, got it	Straight, that is not gay or lesbian							None of the above
OK, got it	Straight, that is not gay or lesbian							None of the above
OK, got it	Straight, that is not gay or lesbian							None of the above
OK, got it	Straight, that is not gay or lesbian							None of the above
OK, got it	Bisexual	Yes	White				Some other race
OK, got it	Straight, that is not gay or lesbian							None of the above
OK, got it	Straight, that is not gay or lesbian							None of the above
OK, got it	Straight, that is not gay or lesbian							None of the above
OK, got it	Straight, that is not gay or lesbian							None of the above
OK, got it	Bisexual	No	White
OK, got it	Straight, that is not gay or lesbian							None of the above
OK, got it	Bisexual	No	White		American Indian or Alaska Native
OK, got it	Straight, that is not gay or lesbian							None of the above
OK, got it	Straight, that is not gay or lesbian							None of the above
OK, got it	Straight, that is not gay or lesbian							None of the above
OK, got it	Straight, that is not gay or lesbian							None of the above
OK, got it	Bisexual	Yes				Asian
OK, got it	Straight, that is not gay or lesbian							None of the above
OK, got it	Straight, that is not gay or lesbian							None of the above
OK, got it	Straight, that is not gay or lesbian							None of the above
OK, got it	Straight, that is not gay or lesbian							None of the above
OK, got it	Straight, that is not gay or lesbian							None of the above
OK, got it	Straight, that is not gay or lesbian							None of the above
OK, got it	Straight, that is not gay or lesbian							None of the above
OK, got it	Straight, that is not gay or lesbian							None of the above
OK, got it	Straight, that is not gay or lesbian							None of the above
OK, got it	Straight, that is not gay or lesbian							None of the above
OK, got it	Straight, that is not gay or lesbian							None of the above
OK, got it	Straight, that is not gay or lesbian							None of the above
OK, got it	Gay or lesbian	Yes						None of the above
OK, got it	Straight, that is not gay or lesbian							None of the above
OK, got it	Straight, that is not gay or lesbian							None of the above
OK, got it	Straight, that is not gay or lesbian							None of the above
OK, got it	Straight, that is not gay or lesbian							None of the above
OK, got it	Straight, that is not gay or lesbian							None of the above
OK, got it	Straight, that is not gay or lesbian							None of the above
OK, got it	Straight, that is not gay or lesbian							None of the above
OK, got it	Straight, that is not gay or lesbian							None of the above
OK, got it	Straight, that is not gay or lesbian							None of the above
OK, got it	Straight, that is not gay or lesbian							None of the above
OK, got it	Straight, that is not gay or lesbian							None of the above
OK, got it	Straight, that is not gay or lesbian							None of the above
OK, got it	Gay or lesbian	Yes	White	Black or African American
OK, got it	Straight, that is not gay or lesbian							None of the above
OK, got it	Something else							None of the above
OK, got it	Straight, that is not gay or lesbian							None of the above
OK, got it	Straight, that is not gay or lesbian							None of the above
OK, got it	Straight, that is not gay or lesbian							None of the above
OK, got it	Straight, that is not gay or lesbian							None of the above
OK, got it	Something else							None of the above
OK, got it	Bisexual	No		Black or African American
OK, got it	Straight, that is not gay or lesbian							None of the above
OK, got it	Straight, that is not gay or lesbian							None of the above
OK, got it	Straight, that is not gay or lesbian							None of the above
OK, got it	Straight, that is not gay or lesbian							None of the above
OK, got it	Straight, that is not gay or lesbian							None of the above
OK, got it	Straight, that is not gay or lesbian							None of the above
OK, got it	Straight, that is not gay or lesbian							None of the above
OK, got it	Straight, that is not gay or lesbian							None of the above
OK, got it	I don't know the answer							None of the above
OK, got it	Straight, that is not gay or lesbian							None of the above
OK, got it	Bisexual	No	White
OK, got it	Straight, that is not gay or lesbian							None of the above
OK, got it	Straight, that is not gay or lesbian							None of the above
OK, got it	Straight, that is not gay or lesbian							None of the above
OK, got it	Straight, that is not gay or lesbian							None of the above
OK, got it	Straight, that is not gay or lesbian							None of the above
OK, got it	Straight, that is not gay or lesbian							None of the above
OK, got it	Straight, that is not gay or lesbian							None of the above
OK, got it	Straight, that is not gay or lesbian							None of the above
OK, got it	Straight, that is not gay or lesbian							None of the above
OK, got it	I don't know the answer							None of the above
OK, got it	Straight, that is not gay or lesbian							None of the above
OK, got it	Bisexual	No				Asian
OK, got it	Straight, that is not gay or lesbian							None of the above
OK, got it	Straight, that is not gay or lesbian							None of the above
OK, got it	I don't know the answer							None of the above
OK, got it	Straight, that is not gay or lesbian							None of the above
OK, got it	Bisexual	No		Black or African American			Some other race
OK, got it	Straight, that is not gay or lesbian							None of the above
OK, got it	Straight, that is not gay or lesbian							None of the above
OK, got it	Straight, that is not gay or lesbian							None of the above
OK, got it	Straight, that is not gay or lesbian							None of the above
OK, got it	Straight, that is not gay or lesbian							None of the above
OK, got it	Bisexual	No	White
OK, got it	Straight, that is not gay or lesbian							None of the above
OK, got it	Straight, that is not gay or lesbian							None of the above
OK, got it	Straight, that is not gay or lesbian							None of the above
OK, got it	Straight, that is not gay or lesbian							None of the above
OK, got it	Bisexual	No	White			Asian
OK, got it	Straight, that is not gay or lesbian							None of the above
OK, got it	Straight, that is not gay or lesbian							None of the above
OK, got it	Straight, that is not gay or lesbian							None of the above
OK, got it	Straight, that is not gay or lesbian							None of the above
OK, got it	Straight, that is not gay or lesbian							None of the above
OK, got it	Straight, that is not gay or lesbian							None of the above
OK, got it	Straight, that is not gay or lesbian							None of the above
OK, got it	Straight, that is not gay or lesbian							None of the above
OK, got it	Straight, that is not gay or lesbian							None of the above
OK, got it	Straight, that is not gay or lesbian							None of the above
OK, got it	Straight, that is not gay or lesbian							None of the above
OK, got it	Straight, that is not gay or lesbian							None of the above
OK, got it	Straight, that is not gay or lesbian							None of the above
OK, got it	Straight, that is not gay or lesbian							None of the above
OK, got it	Straight, that is not gay or lesbian							None of the above
OK, got it	Straight, that is not gay or lesbian							None of the above
OK, got it	Straight, that is not gay or lesbian							None of the above
OK, got it	Straight, that is not gay or lesbian							None of the above
OK, got it	Straight, that is not gay or lesbian							None of the above
OK, got it	Straight, that is not gay or lesbian							None of the above
OK, got it	Bisexual	No	White
OK, got it	Straight, that is not gay or lesbian							None of the above
OK, got it	Straight, that is not gay or lesbian							None of the above
OK, got it	Straight, that is not gay or lesbian							None of the above
OK, got it	Straight, that is not gay or lesbian							None of the above
OK, got it	Straight, that is not gay or lesbian							None of the above
No thanks								None of the above
OK, got it	Straight, that is not gay or lesbian							None of the above
OK, got it	Something else							None of the above
OK, got it	Something else							None of the above
OK, got it	Straight, that is not gay or lesbian							None of the above
OK, got it	Straight, that is not gay or lesbian							None of the above
OK, got it	Straight, that is not gay or lesbian							None of the above
OK, got it	Gay or lesbian	No	White
OK, got it	Bisexual	No	White
OK, got it	Straight, that is not gay or lesbian							None of the above
OK, got it	Straight, that is not gay or lesbian							None of the above
OK, got it	Bisexual	No	White
OK, got it	Straight, that is not gay or lesbian							None of the above
OK, got it	Straight, that is not gay or lesbian							None of the above
OK, got it	Straight, that is not gay or lesbian							None of the above
OK, got it	Straight, that is not gay or lesbian							None of the above
OK, got it	Straight, that is not gay or lesbian							None of the above
OK, got it	Straight, that is not gay or lesbian							None of the above
OK, got it	Straight, that is not gay or lesbian							None of the above
OK, got it	Straight, that is not gay or lesbian							None of the above
OK, got it	Straight, that is not gay or lesbian							None of the above
OK, got it	Something else							None of the above
OK, got it	Bisexual	No	White
OK, got it	Straight, that is not gay or lesbian							None of the above
OK, got it	Straight, that is not gay or lesbian							None of the above
OK, got it	Straight, that is not gay or lesbian							None of the above
OK, got it	Straight, that is not gay or lesbian							None of the above
OK, got it	Straight, that is not gay or lesbian							None of the above
OK, got it	Straight, that is not gay or lesbian							None of the above
OK, got it	Straight, that is not gay or lesbian							None of the above
OK, got it	Straight, that is not gay or lesbian							None of the above
OK, got it	Straight, that is not gay or lesbian							None of the above
OK, got it	Straight, that is not gay or lesbian							None of the above
OK, got it	Something else							None of the above
OK, got it	Straight, that is not gay or lesbian							None of the above
OK, got it	Straight, that is not gay or lesbian							None of the above
OK, got it	Straight, that is not gay or lesbian							None of the above
OK, got it	Straight, that is not gay or lesbian							None of the above
OK, got it	Gay or lesbian	No	White
OK, got it	Straight, that is not gay or lesbian							None of the above
OK, got it	Bisexual	No	White		American Indian or Alaska Native
OK, got it	Straight, that is not gay or lesbian							None of the above
OK, got it	Straight, that is not gay or lesbian							None of the above
OK, got it	Straight, that is not gay or lesbian							None of the above
OK, got it	Straight, that is not gay or lesbian							None of the above
OK, got it	Straight, that is not gay or lesbian							None of the above
OK, got it	Straight, that is not gay or lesbian							None of the above
OK, got it	Straight, that is not gay or lesbian							None of the above
OK, got it	Straight, that is not gay or lesbian							None of the above
OK, got it	Straight, that is not gay or lesbian							None of the above
OK, got it	Bisexual	No	White
OK, got it	Straight, that is not gay or lesbian							None of the above
OK, got it	Straight, that is not gay or lesbian							None of the above
OK, got it	Straight, that is not gay or lesbian							None of the above
OK, got it	Straight, that is not gay or lesbian							None of the above
OK, got it	Straight, that is not gay or lesbian							None of the above
OK, got it	Gay or lesbian	No	White
OK, got it	Straight, that is not gay or lesbian							None of the above
OK, got it	Straight, that is not gay or lesbian							None of the above
OK, got it	Something else							None of the above
OK, got it	Straight, that is not gay or lesbian							None of the above
OK, got it	Straight, that is not gay or lesbian							None of the above
OK, got it	Something else							None of the above
OK, got it	Straight, that is not gay or lesbian							None of the above
OK, got it	Straight, that is not gay or lesbian							None of the above
OK, got it	Something else							None of the above
OK, got it	Straight, that is not gay or lesbian							None of the above
OK, got it	Straight, that is not gay or lesbian							None of the above
OK, got it	Straight, that is not gay or lesbian							None of the above
OK, got it	Straight, that is not gay or lesbian							None of the above
OK, got it	Straight, that is not gay or lesbian							None of the above
OK, got it	Straight, that is not gay or lesbian							None of the above
OK, got it	Something else							None of the above
OK, got it	Straight, that is not gay or lesbian							None of the above
OK, got it	Straight, that is not gay or lesbian							None of the above
OK, got it	Straight, that is not gay or lesbian							None of the above
OK, got it	Straight, that is not gay or lesbian							None of the above
OK, got it	Straight, that is not gay or lesbian							None of the above
OK, got it	Straight, that is not gay or lesbian							None of the above
OK, got it	Straight, that is not gay or lesbian							None of the above
OK, got it	Something else							None of the above
OK, got it	Straight, that is not gay or lesbian							None of the above
OK, got it	Straight, that is not gay or lesbian							None of the above
OK, got it	Bisexual	No	White
OK, got it	Straight, that is not gay or lesbian							None of the above
OK, got it	Something else							None of the above
OK, got it	Straight, that is not gay or lesbian							None of the above
OK, got it	Straight, that is not gay or lesbian							None of the above
OK, got it	Bisexual	Yes	White
OK, got it	Straight, that is not gay or lesbian							None of the above
OK, got it	I don't know the answer							None of the above
OK, got it	Straight, that is not gay or lesbian							None of the above
OK, got it	Straight, that is not gay or lesbian							None of the above
OK, got it	Straight, that is not gay or lesbian							None of the above
OK, got it	Straight, that is not gay or lesbian							None of the above
OK, got it	Straight, that is not gay or lesbian							None of the above
OK, got it	Straight, that is not gay or lesbian							None of the above
OK, got it	Straight, that is not gay or lesbian							None of the above
OK, got it	Straight, that is not gay or lesbian							None of the above
OK, got it	Straight, that is not gay or lesbian							None of the above
OK, got it	Straight, that is not gay or lesbian							None of the above
OK, got it	Straight, that is not gay or lesbian							None of the above
OK, got it	Straight, that is not gay or lesbian							None of the above
OK, got it	Straight, that is not gay or lesbian							None of the above
OK, got it	I don't know the answer							None of the above
OK, got it	Bisexual	No	White
OK, got it	Bisexual	No	White
OK, got it	Straight, that is not gay or lesbian							None of the above
OK, got it	Straight, that is not gay or lesbian							None of the above
OK, got it	Straight, that is not gay or lesbian							None of the above
OK, got it	Gay or lesbian	No	White
OK, got it	Straight, that is not gay or lesbian							None of the above
No thanks								None of the above
OK, got it	Straight, that is not gay or lesbian							None of the above
OK, got it	Straight, that is not gay or lesbian							None of the above
OK, got it	Straight, that is not gay or lesbian							None of the above
OK, got it	Straight, that is not gay or lesbian							None of the above
OK, got it	Bisexual	Don't know	White				Some other race
OK, got it	Something else							None of the above
OK, got it	Straight, that is not gay or lesbian							None of the above
OK, got it	Straight, that is not gay or lesbian							None of the above
OK, got it	Straight, that is not gay or lesbian							None of the above
OK, got it	Straight, that is not gay or lesbian							None of the above
OK, got it	Straight, that is not gay or lesbian							None of the above
OK, got it	Straight, that is not gay or lesbian							None of the above
OK, got it	Straight, that is not gay or lesbian							None of the above
OK, got it	Straight, that is not gay or lesbian							None of the above
OK, got it	Something else							None of the above
No thanks								None of the above
OK, got it	Straight, that is not gay or lesbian							None of the above
OK, got it	Straight, that is not gay or lesbian							None of the above
OK, got it	Straight, that is not gay or lesbian							None of the above
OK, got it	Something else							None of the above
OK, got it	Straight, that is not gay or lesbian							None of the above
OK, got it	Straight, that is not gay or lesbian							None of the above
OK, got it	Straight, that is not gay or lesbian							None of the above
OK, got it	Straight, that is not gay or lesbian							None of the above
OK, got it	Straight, that is not gay or lesbian							None of the above
OK, got it	Straight, that is not gay or lesbian							None of the above
OK, got it	Straight, that is not gay or lesbian							None of the above
OK, got it	Straight, that is not gay or lesbian							None of the above
OK, got it	Straight, that is not gay or lesbian							None of the above
OK, got it	Straight, that is not gay or lesbian							None of the above
OK, got it	Straight, that is not gay or lesbian							None of the above
OK, got it	Straight, that is not gay or lesbian							None of the above
OK, got it								None of the above
OK, got it	Straight, that is not gay or lesbian							None of the above
OK, got it	Straight, that is not gay or lesbian							None of the above
OK, got it	Straight, that is not gay or lesbian							None of the above
OK, got it	Straight, that is not gay or lesbian							None of the above
OK, got it	Straight, that is not gay or lesbian							None of the above
OK, got it	Straight, that is not gay or lesbian							None of the above
OK, got it	Straight, that is not gay or lesbian							None of the above
OK, got it	Straight, that is not gay or lesbian							None of the above
OK, got it	Gay or lesbian	Yes	White
OK, got it	Straight, that is not gay or lesbian							None of the above
OK, got it	Straight, that is not gay or lesbian							None of the above
OK, got it	Straight, that is not gay or lesbian							None of the above
OK, got it	Bisexual	Yes	White				Some other race
OK, got it	Straight, that is not gay or lesbian							None of the above
OK, got it	Straight, that is not gay or lesbian							None of the above
OK, got it	Straight, that is not gay or lesbian							None of the above
OK, got it	Straight, that is not gay or lesbian							None of the above
OK, got it	Gay or lesbian	No	White
OK, got it	Bisexual	No	White
OK, got it	Straight, that is not gay or lesbian							None of the above
OK, got it	Straight, that is not gay or lesbian							None of the above
OK, got it	Straight, that is not gay or lesbian							None of the above
OK, got it	Straight, that is not gay or lesbian							None of the above
OK, got it	Straight, that is not gay or lesbian							None of the above
OK, got it	Straight, that is not gay or lesbian							None of the above
OK, got it	Straight, that is not gay or lesbian							None of the above
OK, got it	Straight, that is not gay or lesbian							None of the above
OK, got it	Straight, that is not gay or lesbian							None of the above
OK, got it	Something else							None of the above
OK, got it	Straight, that is not gay or lesbian							None of the above
OK, got it	Straight, that is not gay or lesbian							None of the above
OK, got it	Straight, that is not gay or lesbian							None of the above
OK, got it	Bisexual	No	White
OK, got it	Straight, that is not gay or lesbian							None of the above
OK, got it	Straight, that is not gay or lesbian							None of the above
OK, got it	Straight, that is not gay or lesbian							None of the above
OK, got it	Straight, that is not gay or lesbian							None of the above
OK, got it	Straight, that is not gay or lesbian							None of the above
OK, got it	Gay or lesbian	No	White
OK, got it	Straight, that is not gay or lesbian							None of the above
OK, got it	Straight, that is not gay or lesbian							None of the above
OK, got it	Straight, that is not gay or lesbian							None of the above
OK, got it	Straight, that is not gay or lesbian							None of the above
OK, got it	Bisexual	Yes	White				Some other race
OK, got it	Straight, that is not gay or lesbian							None of the above
OK, got it	Straight, that is not gay or lesbian							None of the above
OK, got it	Straight, that is not gay or lesbian							None of the above
OK, got it	Gay or lesbian	No		Black or African American
OK, got it	Straight, that is not gay or lesbian							None of the above
OK, got it	Straight, that is not gay or lesbian							None of the above
OK, got it	Straight, that is not gay or lesbian							None of the above
OK, got it	Straight, that is not gay or lesbian							None of the above
OK, got it	Something else							None of the above
OK, got it	Straight, that is not gay or lesbian							None of the above
OK, got it	Straight, that is not gay or lesbian							None of the above
OK, got it	Straight, that is not gay or lesbian							None of the above
OK, got it	Straight, that is not gay or lesbian							None of the above
OK, got it	Bisexual	No	White	Black or African American	American Indian or Alaska Native	Asian	Some other race
OK, got it	Straight, that is not gay or lesbian							None of the above
OK, got it	Straight, that is not gay or lesbian							None of the above
OK, got it	Bisexual	No	White
OK, got it	I don't know the answer							None of the above
OK, got it	Straight, that is not gay or lesbian							None of the above
OK, got it	Bisexual	No	White				Some other race
OK, got it	Straight, that is not gay or lesbian							None of the above
OK, got it	Something else							None of the above
OK, got it	Straight, that is not gay or lesbian							None of the above
OK, got it	Straight, that is not gay or lesbian							None of the above
OK, got it	Straight, that is not gay or lesbian							None of the above
OK, got it	Straight, that is not gay or lesbian							None of the above
OK, got it	Gay or lesbian	No		Black or African American
OK, got it	Straight, that is not gay or lesbian							None of the above
OK, got it	Straight, that is not gay or lesbian							None of the above
OK, got it	Straight, that is not gay or lesbian							None of the above
OK, got it	Straight, that is not gay or lesbian							None of the above
OK, got it	Straight, that is not gay or lesbian							None of the above
OK, got it	Straight, that is not gay or lesbian							None of the above
OK, got it	Straight, that is not gay or lesbian							None of the above
OK, got it	Straight, that is not gay or lesbian							None of the above
OK, got it	Straight, that is not gay or lesbian							None of the above
OK, got it	Straight, that is not gay or lesbian							None of the above
OK, got it	Straight, that is not gay or lesbian							None of the above
OK, got it	Straight, that is not gay or lesbian							None of the above
No thanks								None of the above
OK, got it	Straight, that is not gay or lesbian							None of the above
OK, got it	Straight, that is not gay or lesbian							None of the above
OK, got it	Straight, that is not gay or lesbian							None of the above
OK, got it	Straight, that is not gay or lesbian							None of the above
OK, got it	Straight, that is not gay or lesbian							None of the above
OK, got it	Straight, that is not gay or lesbian							None of the above
OK, got it	Straight, that is not gay or lesbian							None of the above
OK, got it	Straight, that is not gay or lesbian							None of the above
OK, got it	Straight, that is not gay or lesbian							None of the above
OK, got it	Straight, that is not gay or lesbian							None of the above
OK, got it	Straight, that is not gay or lesbian							None of the above
OK, got it	Straight, that is not gay or lesbian							None of the above
OK, got it	Straight, that is not gay or lesbian							None of the above
OK, got it	Straight, that is not gay or lesbian							None of the above
OK, got it	Gay or lesbian	No	White
OK, got it	Straight, that is not gay or lesbian							None of the above
OK, got it	Straight, that is not gay or lesbian							None of the above
OK, got it	Straight, that is not gay or lesbian							None of the above
OK, got it	Straight, that is not gay or lesbian							None of the above
OK, got it	Bisexual	Yes	White				Some other race
OK, got it	Straight, that is not gay or lesbian							None of the above
OK, got it	Straight, that is not gay or lesbian							None of the above
No thanks								None of the above
OK, got it	Straight, that is not gay or lesbian							None of the above
OK, got it	Straight, that is not gay or lesbian							None of the above
OK, got it	Straight, that is not gay or lesbian							None of the above
OK, got it	Straight, that is not gay or lesbian							None of the above
OK, got it	Straight, that is not gay or lesbian							None of the above
OK, got it	Straight, that is not gay or lesbian							None of the above
OK, got it	Straight, that is not gay or lesbian							None of the above
OK, got it	Bisexual	No		Black or African American
OK, got it	Straight, that is not gay or lesbian							None of the above
OK, got it	Gay or lesbian	No					Some other race
OK, got it	Straight, that is not gay or lesbian							None of the above
OK, got it	Straight, that is not gay or lesbian							None of the above
OK, got it	Straight, that is not gay or lesbian							None of the above
OK, got it	Straight, that is not gay or lesbian							None of the above
OK, got it	Straight, that is not gay or lesbian							None of the above
OK, got it	Bisexual	No	White
OK, got it	Straight, that is not gay or lesbian							None of the above
OK, got it	Straight, that is not gay or lesbian							None of the above
OK, got it	Straight, that is not gay or lesbian							None of the above
OK, got it	Straight, that is not gay or lesbian							None of the above
OK, got it	Straight, that is not gay or lesbian							None of the above
OK, got it	Straight, that is not gay or lesbian							None of the above
OK, got it	Something else							None of the above
OK, got it	Straight, that is not gay or lesbian							None of the above
OK, got it	Straight, that is not gay or lesbian							None of the above
OK, got it	Straight, that is not gay or lesbian							None of the above
OK, got it	Straight, that is not gay or lesbian							None of the above
OK, got it	Straight, that is not gay or lesbian							None of the above
OK, got it	Straight, that is not gay or lesbian							None of the above
OK, got it	Straight, that is not gay or lesbian							None of the above
OK, got it	Something else							None of the above
OK, got it	Straight, that is not gay or lesbian							None of the above
OK, got it	Straight, that is not gay or lesbian							None of the above
OK, got it	Straight, that is not gay or lesbian							None of the above
OK, got it	Gay or lesbian	No					Some other race
OK, got it	Straight, that is not gay or lesbian							None of the above
OK, got it	Straight, that is not gay or lesbian							None of the above
OK, got it	Straight, that is not gay or lesbian							None of the above
OK, got it	Straight, that is not gay or lesbian							None of the above
OK, got it	Straight, that is not gay or lesbian							None of the above
OK, got it	Bisexual	Yes	White
OK, got it	Straight, that is not gay or lesbian							None of the above
OK, got it	Straight, that is not gay or lesbian							None of the above
OK, got it	Bisexual	No			American Indian or Alaska Native
OK, got it	Straight, that is not gay or lesbian							None of the above
OK, got it	Straight, that is not gay or lesbian							None of the above
OK, got it	Straight, that is not gay or lesbian							None of the above
OK, got it	Straight, that is not gay or lesbian							None of the above
OK, got it	Straight, that is not gay or lesbian							None of the above
OK, got it	Straight, that is not gay or lesbian							None of the above
OK, got it	Straight, that is not gay or lesbian							None of the above
OK, got it	Straight, that is not gay or lesbian							None of the above
OK, got it	Bisexual	No					Some other race
OK, got it	Straight, that is not gay or lesbian							None of the above
OK, got it	Straight, that is not gay or lesbian							None of the above
OK, got it	Straight, that is not gay or lesbian							None of the above
OK, got it	Straight, that is not gay or lesbian							None of the above
OK, got it	Straight, that is not gay or lesbian							None of the above
OK, got it	Straight, that is not gay or lesbian							None of the above
OK, got it	Straight, that is not gay or lesbian							None of the above
OK, got it	Straight, that is not gay or lesbian							None of the above
OK, got it	Straight, that is not gay or lesbian							None of the above
OK, got it	Straight, that is not gay or lesbian							None of the above
OK, got it	I don't know the answer							None of the above
OK, got it	Straight, that is not gay or lesbian							None of the above
OK, got it	Straight, that is not gay or lesbian							None of the above
OK, got it	Bisexual	No	White				Some other race
OK, got it	Straight, that is not gay or lesbian							None of the above
OK, got it	Straight, that is not gay or lesbian							None of the above
OK, got it	Straight, that is not gay or lesbian							None of the above
OK, got it	Straight, that is not gay or lesbian							None of the above
No thanks								None of the above
OK, got it	Straight, that is not gay or lesbian							None of the above
OK, got it	Straight, that is not gay or lesbian							None of the above
OK, got it	Straight, that is not gay or lesbian							None of the above
OK, got it	Straight, that is not gay or lesbian							None of the above
OK, got it	Straight, that is not gay or lesbian							None of the above
OK, got it	Straight, that is not gay or lesbian							None of the above
OK, got it	Straight, that is not gay or lesbian							None of the above
OK, got it	Straight, that is not gay or lesbian							None of the above
OK, got it	Straight, that is not gay or lesbian							None of the above
OK, got it	Straight, that is not gay or lesbian							None of the above
OK, got it	Bisexual	No				Asian
OK, got it	Straight, that is not gay or lesbian							None of the above
OK, got it	Straight, that is not gay or lesbian							None of the above
OK, got it	Straight, that is not gay or lesbian							None of the above
OK, got it	Straight, that is not gay or lesbian							None of the above
OK, got it	Straight, that is not gay or lesbian							None of the above
OK, got it	Straight, that is not gay or lesbian							None of the above
OK, got it	Straight, that is not gay or lesbian							None of the above
OK, got it	Straight, that is not gay or lesbian							None of the above
OK, got it	Straight, that is not gay or lesbian							None of the above
OK, got it	I don't know the answer							None of the above
OK, got it	Straight, that is not gay or lesbian							None of the above
OK, got it	Straight, that is not gay or lesbian							None of the above
OK, got it	Straight, that is not gay or lesbian							None of the above
OK, got it	Straight, that is not gay or lesbian							None of the above
OK, got it	Straight, that is not gay or lesbian							None of the above
OK, got it	Straight, that is not gay or lesbian							None of the above
OK, got it	Straight, that is not gay or lesbian							None of the above
OK, got it	Straight, that is not gay or lesbian							None of the above
OK, got it	Straight, that is not gay or lesbian							None of the above
OK, got it	Straight, that is not gay or lesbian							None of the above
OK, got it	Straight, that is not gay or lesbian							None of the above
OK, got it	Straight, that is not gay or lesbian							None of the above
OK, got it	Straight, that is not gay or lesbian							None of the above
OK, got it	Bisexual	No	White
OK, got it	Straight, that is not gay or lesbian							None of the above
OK, got it	Straight, that is not gay or lesbian							None of the above
OK, got it	Straight, that is not gay or lesbian							None of the above
OK, got it	Straight, that is not gay or lesbian							None of the above
OK, got it	Straight, that is not gay or lesbian							None of the above
OK, got it	Straight, that is not gay or lesbian							None of the above
OK, got it	Straight, that is not gay or lesbian							None of the above
OK, got it	Straight, that is not gay or lesbian							None of the above
OK, got it	Straight, that is not gay or lesbian							None of the above
OK, got it	Straight, that is not gay or lesbian							None of the above
OK, got it	Straight, that is not gay or lesbian							None of the above
OK, got it	Straight, that is not gay or lesbian							None of the above
OK, got it	Straight, that is not gay or lesbian							None of the above
OK, got it	Bisexual	No	White
OK, got it	Bisexual	No	White
OK, got it	Straight, that is not gay or lesbian							None of the above
OK, got it	Straight, that is not gay or lesbian							None of the above
OK, got it	Straight, that is not gay or lesbian							None of the above
OK, got it	Bisexual	No	White
OK, got it	Straight, that is not gay or lesbian							None of the above
OK, got it	Straight, that is not gay or lesbian							None of the above
OK, got it	Straight, that is not gay or lesbian							None of the above
OK, got it	Straight, that is not gay or lesbian							None of the above
OK, got it	Straight, that is not gay or lesbian							None of the above
OK, got it	Straight, that is not gay or lesbian							None of the above
OK, got it	Straight, that is not gay or lesbian							None of the above
OK, got it	Straight, that is not gay or lesbian							None of the above
OK, got it	Bisexual	No		Black or African American
OK, got it	Straight, that is not gay or lesbian							None of the above
OK, got it	Straight, that is not gay or lesbian							None of the above
OK, got it	Gay or lesbian	No	White
OK, got it	I don't know the answer							None of the above
OK, got it	Something else							None of the above
OK, got it	Straight, that is not gay or lesbian							None of the above
OK, got it	Straight, that is not gay or lesbian							None of the above
OK, got it	Straight, that is not gay or lesbian							None of the above
OK, got it	Straight, that is not gay or lesbian							None of the above
OK, got it	Straight, that is not gay or lesbian							None of the above
OK, got it	Straight, that is not gay or lesbian							None of the above
OK, got it	Straight, that is not gay or lesbian							None of the above
OK, got it	Straight, that is not gay or lesbian							None of the above
OK, got it	Bisexual	No	White
OK, got it	Straight, that is not gay or lesbian							None of the above
OK, got it	Straight, that is not gay or lesbian							None of the above
OK, got it	Straight, that is not gay or lesbian							None of the above
OK, got it	Straight, that is not gay or lesbian							None of the above
OK, got it	Straight, that is not gay or lesbian							None of the above
OK, got it	Straight, that is not gay or lesbian							None of the above
OK, got it	Straight, that is not gay or lesbian							None of the above
OK, got it	Straight, that is not gay or lesbian							None of the above
OK, got it	Bisexual	No	White
OK, got it	Straight, that is not gay or lesbian							None of the above
OK, got it	Straight, that is not gay or lesbian							None of the above
OK, got it	Straight, that is not gay or lesbian							None of the above
OK, got it	Straight, that is not gay or lesbian							None of the above
OK, got it	Straight, that is not gay or lesbian							None of the above
OK, got it	Bisexual	Yes	White
OK, got it	Straight, that is not gay or lesbian							None of the above
OK, got it	Straight, that is not gay or lesbian							None of the above
OK, got it	Straight, that is not gay or lesbian							None of the above
OK, got it	Straight, that is not gay or lesbian							None of the above
OK, got it	Straight, that is not gay or lesbian							None of the above
OK, got it	Straight, that is not gay or lesbian							None of the above
OK, got it	Straight, that is not gay or lesbian							None of the above
OK, got it	Bisexual	Don't know					Some other race
OK, got it	Straight, that is not gay or lesbian							None of the above
OK, got it	Straight, that is not gay or lesbian							None of the above
OK, got it	Straight, that is not gay or lesbian							None of the above
OK, got it	Straight, that is not gay or lesbian							None of the above
OK, got it	Bisexual	No	White
OK, got it	Bisexual	No	White
OK, got it	Bisexual	No	White
OK, got it	Straight, that is not gay or lesbian							None of the above
OK, got it	Bisexual	Yes	White
OK, got it	Straight, that is not gay or lesbian							None of the above
OK, got it	Straight, that is not gay or lesbian							None of the above
OK, got it	Straight, that is not gay or lesbian							None of the above
OK, got it	Bisexual	Don't know	White			Asian	Some other race
OK, got it	Straight, that is not gay or lesbian							None of the above
OK, got it	I don't know the answer							None of the above
OK, got it	Straight, that is not gay or lesbian							None of the above
OK, got it	Straight, that is not gay or lesbian							None of the above
OK, got it	Straight, that is not gay or lesbian							None of the above
OK, got it	Something else							None of the above
OK, got it	Gay or lesbian	Yes					Some other race
OK, got it	Straight, that is not gay or lesbian							None of the above
OK, got it	Straight, that is not gay or lesbian							None of the above
OK, got it	Straight, that is not gay or lesbian							None of the above
OK, got it	Straight, that is not gay or lesbian							None of the above
OK, got it	Straight, that is not gay or lesbian							None of the above
OK, got it	Straight, that is not gay or lesbian							None of the above
OK, got it	Straight, that is not gay or lesbian							None of the above
OK, got it	Straight, that is not gay or lesbian							None of the above
OK, got it	Straight, that is not gay or lesbian							None of the above
OK, got it	Bisexual	No				Asian
OK, got it	Straight, that is not gay or lesbian							None of the above
OK, got it	Straight, that is not gay or lesbian							None of the above
OK, got it	Straight, that is not gay or lesbian							None of the above
OK, got it	Bisexual	Don't know	White		American Indian or Alaska Native		Some other race
OK, got it	Straight, that is not gay or lesbian							None of the above
OK, got it	Straight, that is not gay or lesbian							None of the above
OK, got it	Straight, that is not gay or lesbian							None of the above
OK, got it	Straight, that is not gay or lesbian							None of the above
OK, got it	Straight, that is not gay or lesbian							None of the above
OK, got it	Bisexual	Don't know	White	Black or African American	American Indian or Alaska Native	Asian	Some other race
OK, got it	Straight, that is not gay or lesbian							None of the above
OK, got it	Straight, that is not gay or lesbian							None of the above
OK, got it	Something else							None of the above
OK, got it	I don't know the answer							None of the above
OK, got it	Straight, that is not gay or lesbian							None of the above
OK, got it	Straight, that is not gay or lesbian							None of the above
OK, got it	Straight, that is not gay or lesbian							None of the above
OK, got it	Straight, that is not gay or lesbian							None of the above
OK, got it	Straight, that is not gay or lesbian							None of the above
OK, got it	Straight, that is not gay or lesbian							None of the above
OK, got it	Something else							None of the above
OK, got it	Straight, that is not gay or lesbian							None of the above
OK, got it	Straight, that is not gay or lesbian							None of the above
OK, got it	Straight, that is not gay or lesbian							None of the above
OK, got it	Straight, that is not gay or lesbian							None of the above
OK, got it	Straight, that is not gay or lesbian							None of the above
OK, got it	Straight, that is not gay or lesbian							None of the above
OK, got it	Straight, that is not gay or lesbian							None of the above
OK, got it	Straight, that is not gay or lesbian							None of the above
OK, got it	Straight, that is not gay or lesbian							None of the above
OK, got it	Straight, that is not gay or lesbian							None of the above
OK, got it	Straight, that is not gay or lesbian							None of the above
OK, got it	Straight, that is not gay or lesbian							None of the above
OK, got it	Straight, that is not gay or lesbian							None of the above
OK, got it	I don't know the answer							None of the above
OK, got it	Straight, that is not gay or lesbian							None of the above
OK, got it	Straight, that is not gay or lesbian							None of the above
OK, got it	Straight, that is not gay or lesbian							None of the above
OK, got it	Straight, that is not gay or lesbian							None of the above
OK, got it	Straight, that is not gay or lesbian							None of the above
OK, got it	Straight, that is not gay or lesbian							None of the above
OK, got it	Straight, that is not gay or lesbian							None of the above
OK, got it	Straight, that is not gay or lesbian							None of the above
OK, got it	Straight, that is not gay or lesbian							None of the above
OK, got it	Gay or lesbian	No	White
OK, got it	Bisexual	No	White
OK, got it	Straight, that is not gay or lesbian							None of the above
OK, got it	I don't know the answer							None of the above
OK, got it	Straight, that is not gay or lesbian							None of the above
OK, got it	Straight, that is not gay or lesbian							None of the above
OK, got it	Straight, that is not gay or lesbian							None of the above
OK, got it	Straight, that is not gay or lesbian							None of the above
OK, got it	Straight, that is not gay or lesbian							None of the above
OK, got it	Straight, that is not gay or lesbian							None of the above
OK, got it	Straight, that is not gay or lesbian							None of the above
OK, got it	Straight, that is not gay or lesbian							None of the above
OK, got it	Straight, that is not gay or lesbian							None of the above
OK, got it	Straight, that is not gay or lesbian							None of the above
OK, got it	Straight, that is not gay or lesbian							None of the above
OK, got it	Straight, that is not gay or lesbian							None of the above
OK, got it	Straight, that is not gay or lesbian							None of the above
OK, got it	Straight, that is not gay or lesbian							None of the above
OK, got it	Straight, that is not gay or lesbian							None of the above
OK, got it	Straight, that is not gay or lesbian							None of the above
OK, got it	Straight, that is not gay or lesbian							None of the above
OK, got it	Straight, that is not gay or lesbian							None of the above
OK, got it	Straight, that is not gay or lesbian							None of the above
OK, got it	Straight, that is not gay or lesbian							None of the above
OK, got it	Straight, that is not gay or lesbian							None of the above
OK, got it	Bisexual	No	White				Some other race
OK, got it	Straight, that is not gay or lesbian							None of the above
OK, got it	Straight, that is not gay or lesbian							None of the above
OK, got it	Straight, that is not gay or lesbian							None of the above
OK, got it	Straight, that is not gay or lesbian							None of the above
OK, got it	Straight, that is not gay or lesbian							None of the above
OK, got it	Straight, that is not gay or lesbian							None of the above
OK, got it	Straight, that is not gay or lesbian							None of the above
OK, got it	Straight, that is not gay or lesbian							None of the above
OK, got it	I don't know the answer							None of the above
OK, got it	Straight, that is not gay or lesbian							None of the above
OK, got it	Straight, that is not gay or lesbian							None of the above
OK, got it	Gay or lesbian	No		Black or African American
OK, got it	Straight, that is not gay or lesbian							None of the above
OK, got it	Straight, that is not gay or lesbian							None of the above
OK, got it	Straight, that is not gay or lesbian							None of the above
OK, got it	Straight, that is not gay or lesbian							None of the above
OK, got it	Straight, that is not gay or lesbian							None of the above
OK, got it	Straight, that is not gay or lesbian							None of the above
OK, got it	Straight, that is not gay or lesbian							None of the above
OK, got it	Straight, that is not gay or lesbian							None of the above
OK, got it	Straight, that is not gay or lesbian							None of the above
OK, got it	Straight, that is not gay or lesbian							None of the above
OK, got it	Straight, that is not gay or lesbian							None of the above
OK, got it	Straight, that is not gay or lesbian							None of the above
OK, got it	Straight, that is not gay or lesbian							None of the above
OK, got it	Straight, that is not gay or lesbian							None of the above
OK, got it	Straight, that is not gay or lesbian							None of the above
OK, got it	Straight, that is not gay or lesbian							None of the above
OK, got it	Straight, that is not gay or lesbian							None of the above
OK, got it	Straight, that is not gay or lesbian							None of the above
OK, got it	Straight, that is not gay or lesbian							None of the above
OK, got it	Gay or lesbian	No	White
OK, got it	Straight, that is not gay or lesbian							None of the above
OK, got it	Straight, that is not gay or lesbian							None of the above
OK, got it	Straight, that is not gay or lesbian							None of the above
OK, got it	Straight, that is not gay or lesbian							None of the above
OK, got it	Straight, that is not gay or lesbian							None of the above
OK, got it	Straight, that is not gay or lesbian							None of the above
OK, got it	Bisexual	No	White
OK, got it	Straight, that is not gay or lesbian							None of the above
OK, got it	Straight, that is not gay or lesbian							None of the above
OK, got it	Bisexual	No	White
OK, got it	Straight, that is not gay or lesbian							None of the above
OK, got it	Straight, that is not gay or lesbian							None of the above
OK, got it	Straight, that is not gay or lesbian							None of the above
OK, got it	Straight, that is not gay or lesbian							None of the above
OK, got it	Straight, that is not gay or lesbian							None of the above
OK, got it	Straight, that is not gay or lesbian							None of the above
OK, got it	Straight, that is not gay or lesbian							None of the above
OK, got it	Straight, that is not gay or lesbian							None of the above
OK, got it	Straight, that is not gay or lesbian							None of the above
OK, got it	Straight, that is not gay or lesbian							None of the above
OK, got it	Straight, that is not gay or lesbian							None of the above
OK, got it	Straight, that is not gay or lesbian							None of the above
OK, got it	Something else							None of the above
OK, got it	Straight, that is not gay or lesbian							None of the above
OK, got it	Straight, that is not gay or lesbian							None of the above
OK, got it	Gay or lesbian	No	White
OK, got it	Straight, that is not gay or lesbian							None of the above
OK, got it	Bisexual	No	White
OK, got it	Straight, that is not gay or lesbian							None of the above
No thanks								None of the above
OK, got it	Straight, that is not gay or lesbian							None of the above
OK, got it	Bisexual	No	White
OK, got it	Straight, that is not gay or lesbian							None of the above
OK, got it	Straight, that is not gay or lesbian							None of the above
OK, got it	Straight, that is not gay or lesbian							None of the above
OK, got it	Straight, that is not gay or lesbian							None of the above
OK, got it	Straight, that is not gay or lesbian							None of the above
OK, got it	Straight, that is not gay or lesbian							None of the above
OK, got it	Straight, that is not gay or lesbian							None of the above
OK, got it	Straight, that is not gay or lesbian							None of the above
OK, got it	Straight, that is not gay or lesbian							None of the above
OK, got it	Straight, that is not gay or lesbian							None of the above
OK, got it	Straight, that is not gay or lesbian							None of the above
OK, got it	Straight, that is not gay or lesbian							None of the above
OK, got it	Straight, that is not gay or lesbian							None of the above
OK, got it	Straight, that is not gay or lesbian							None of the above
OK, got it	Straight, that is not gay or lesbian							None of the above
OK, got it	Straight, that is not gay or lesbian							None of the above
OK, got it	Straight, that is not gay or lesbian							None of the above
OK, got it	Bisexual	No	White
OK, got it	Bisexual							None of the above
OK, got it	Straight, that is not gay or lesbian							None of the above
OK, got it	Straight, that is not gay or lesbian							None of the above
OK, got it	Straight, that is not gay or lesbian							None of the above
OK, got it	Straight, that is not gay or lesbian							None of the above
OK, got it	I don't know the answer							None of the above
OK, got it	Straight, that is not gay or lesbian							None of the above
OK, got it	Straight, that is not gay or lesbian							None of the above
OK, got it	Straight, that is not gay or lesbian							None of the above
OK, got it	Straight, that is not gay or lesbian							None of the above
OK, got it								None of the above
OK, got it	Straight, that is not gay or lesbian							None of the above
OK, got it	Straight, that is not gay or lesbian							None of the above
OK, got it	Straight, that is not gay or lesbian							None of the above
OK, got it	Straight, that is not gay or lesbian							None of the above
OK, got it	Straight, that is not gay or lesbian							None of the above
OK, got it	Straight, that is not gay or lesbian							None of the above
OK, got it	Something else							None of the above
OK, got it	Bisexual	Yes						None of the above
OK, got it	Straight, that is not gay or lesbian							None of the above
OK, got it	Straight, that is not gay or lesbian							None of the above
OK, got it	Straight, that is not gay or lesbian							None of the above
OK, got it	Bisexual	No	White
OK, got it	Straight, that is not gay or lesbian							None of the above
OK, got it	Straight, that is not gay or lesbian							None of the above
OK, got it	Straight, that is not gay or lesbian							None of the above
OK, got it	Straight, that is not gay or lesbian							None of the above
OK, got it	Straight, that is not gay or lesbian							None of the above
OK, got it	Straight, that is not gay or lesbian							None of the above
OK, got it	Straight, that is not gay or lesbian							None of the above
OK, got it	Straight, that is not gay or lesbian							None of the above
OK, got it	Straight, that is not gay or lesbian							None of the above
OK, got it	Straight, that is not gay or lesbian							None of the above
OK, got it	Something else							None of the above
OK, got it	Straight, that is not gay or lesbian							None of the above
OK, got it	Straight, that is not gay or lesbian							None of the above
OK, got it	Straight, that is not gay or lesbian							None of the above
OK, got it	Straight, that is not gay or lesbian							None of the above
OK, got it	Straight, that is not gay or lesbian							None of the above
OK, got it	Straight, that is not gay or lesbian							None of the above
OK, got it	Straight, that is not gay or lesbian							None of the above
OK, got it	Straight, that is not gay or lesbian							None of the above
OK, got it	Straight, that is not gay or lesbian							None of the above
OK, got it	Straight, that is not gay or lesbian							None of the above
OK, got it	Straight, that is not gay or lesbian							None of the above
OK, got it	Straight, that is not gay or lesbian							None of the above
OK, got it	Straight, that is not gay or lesbian							None of the above
OK, got it	I don't know the answer							None of the above
OK, got it	Straight, that is not gay or lesbian							None of the above
OK, got it	Straight, that is not gay or lesbian							None of the above
OK, got it	Straight, that is not gay or lesbian							None of the above
OK, got it	Straight, that is not gay or lesbian							None of the above
OK, got it	Straight, that is not gay or lesbian							None of the above
OK, got it	Straight, that is not gay or lesbian							None of the above
OK, got it	Straight, that is not gay or lesbian							None of the above
OK, got it	Straight, that is not gay or lesbian							None of the above
OK, got it	Straight, that is not gay or lesbian							None of the above
OK, got it	Bisexual	Yes	White
OK, got it	Straight, that is not gay or lesbian							None of the above
OK, got it	Straight, that is not gay or lesbian							None of the above
OK, got it	Bisexual	No	White
OK, got it	Straight, that is not gay or lesbian							None of the above
OK, got it	Straight, that is not gay or lesbian							None of the above
OK, got it	Something else							None of the above
OK, got it	Straight, that is not gay or lesbian							None of the above
OK, got it	Straight, that is not gay or lesbian							None of the above
OK, got it	Straight, that is not gay or lesbian							None of the above
OK, got it	Straight, that is not gay or lesbian							None of the above
OK, got it	Straight, that is not gay or lesbian							None of the above
OK, got it	Straight, that is not gay or lesbian							None of the above
OK, got it	Straight, that is not gay or lesbian							None of the above
OK, got it	Straight, that is not gay or lesbian							None of the above
No thanks								None of the above
OK, got it	Straight, that is not gay or lesbian							None of the above
OK, got it	Straight, that is not gay or lesbian							None of the above
OK, got it								None of the above
OK, got it	Straight, that is not gay or lesbian							None of the above
OK, got it	Gay or lesbian	No		Black or African American
OK, got it	Bisexual	No	White
OK, got it	Gay or lesbian	No	White
OK, got it	Bisexual							None of the above
OK, got it	Straight, that is not gay or lesbian							None of the above
OK, got it	Straight, that is not gay or lesbian							None of the above
OK, got it	Bisexual	Yes	White
OK, got it	Straight, that is not gay or lesbian							None of the above
OK, got it	Straight, that is not gay or lesbian							None of the above
OK, got it	Gay or lesbian	No	White
OK, got it	Straight, that is not gay or lesbian							None of the above
OK, got it	Bisexual	No	White
OK, got it	Straight, that is not gay or lesbian							None of the above
OK, got it	Straight, that is not gay or lesbian							None of the above
OK, got it	Straight, that is not gay or lesbian							None of the above
OK, got it	Bisexual	No		Black or African American
OK, got it	Straight, that is not gay or lesbian							None of the above
OK, got it	Straight, that is not gay or lesbian							None of the above
OK, got it	Straight, that is not gay or lesbian							None of the above
OK, got it	Straight, that is not gay or lesbian							None of the above
OK, got it	Straight, that is not gay or lesbian							None of the above
OK, got it	Straight, that is not gay or lesbian							None of the above
OK, got it	Straight, that is not gay or lesbian							None of the above
OK, got it	Straight, that is not gay or lesbian							None of the above
OK, got it	Bisexual	No		Black or African American
OK, got it	Straight, that is not gay or lesbian							None of the above
OK, got it	Straight, that is not gay or lesbian							None of the above
OK, got it	Straight, that is not gay or lesbian							None of the above
OK, got it	Bisexual	No	White				Some other race
OK, got it	Straight, that is not gay or lesbian							None of the above
OK, got it	Bisexual	No	White
OK, got it	Straight, that is not gay or lesbian							None of the above
OK, got it	Straight, that is not gay or lesbian							None of the above
OK, got it	Straight, that is not gay or lesbian							None of the above
OK, got it	Straight, that is not gay or lesbian							None of the above
OK, got it	Straight, that is not gay or lesbian							None of the above
OK, got it	Straight, that is not gay or lesbian							None of the above
OK, got it	Straight, that is not gay or lesbian							None of the above
OK, got it	Straight, that is not gay or lesbian							None of the above
OK, got it	Straight, that is not gay or lesbian							None of the above
OK, got it	Straight, that is not gay or lesbian							None of the above
OK, got it	Straight, that is not gay or lesbian							None of the above
OK, got it	Straight, that is not gay or lesbian							None of the above
OK, got it	Straight, that is not gay or lesbian							None of the above
OK, got it	Straight, that is not gay or lesbian							None of the above
OK, got it	Straight, that is not gay or lesbian							None of the above
OK, got it	Straight, that is not gay or lesbian							None of the above
OK, got it	Straight, that is not gay or lesbian							None of the above
OK, got it	Straight, that is not gay or lesbian							None of the above
OK, got it	Straight, that is not gay or lesbian							None of the above
OK, got it	Straight, that is not gay or lesbian							None of the above
OK, got it	I don't know the answer							None of the above
OK, got it	Straight, that is not gay or lesbian							None of the above
OK, got it	Straight, that is not gay or lesbian							None of the above
OK, got it	Straight, that is not gay or lesbian							None of the above
OK, got it	Straight, that is not gay or lesbian							None of the above
OK, got it	Straight, that is not gay or lesbian							None of the above
OK, got it	Straight, that is not gay or lesbian							None of the above
OK, got it	I don't know the answer							None of the above
OK, got it	Straight, that is not gay or lesbian							None of the above
OK, got it	Straight, that is not gay or lesbian							None of the above
OK, got it	Straight, that is not gay or lesbian							None of the above
OK, got it	Straight, that is not gay or lesbian							None of the above
OK, got it	Straight, that is not gay or lesbian							None of the above
OK, got it	I don't know the answer							None of the above
OK, got it	Straight, that is not gay or lesbian							None of the above
OK, got it	Straight, that is not gay or lesbian							None of the above
OK, got it	Straight, that is not gay or lesbian							None of the above
OK, got it	Straight, that is not gay or lesbian							None of the above
OK, got it	Something else							None of the above
OK, got it	Straight, that is not gay or lesbian							None of the above
OK, got it	Straight, that is not gay or lesbian							None of the above
OK, got it	Straight, that is not gay or lesbian							None of the above
OK, got it	Straight, that is not gay or lesbian							None of the above
OK, got it	Straight, that is not gay or lesbian							None of the above
OK, got it	Straight, that is not gay or lesbian							None of the above
OK, got it	Something else							None of the above
OK, got it	Straight, that is not gay or lesbian							None of the above
OK, got it	Straight, that is not gay or lesbian							None of the above
OK, got it	Straight, that is not gay or lesbian							None of the above
OK, got it	Straight, that is not gay or lesbian							None of the above
OK, got it	Bisexual	No	White
OK, got it	Straight, that is not gay or lesbian							None of the above
OK, got it	Straight, that is not gay or lesbian							None of the above
OK, got it	I don't know the answer							None of the above
OK, got it	Straight, that is not gay or lesbian							None of the above
OK, got it	Straight, that is not gay or lesbian							None of the above
OK, got it	Bisexual	Yes	White
OK, got it	Straight, that is not gay or lesbian							None of the above
No thanks								None of the above
OK, got it	Straight, that is not gay or lesbian							None of the above
OK, got it	Bisexual	Yes					Some other race
OK, got it	Straight, that is not gay or lesbian							None of the above
OK, got it	Straight, that is not gay or lesbian							None of the above
OK, got it	Straight, that is not gay or lesbian							None of the above
OK, got it	Straight, that is not gay or lesbian							None of the above
OK, got it	Straight, that is not gay or lesbian							None of the above
OK, got it	Straight, that is not gay or lesbian							None of the above
OK, got it	Straight, that is not gay or lesbian							None of the above
OK, got it	Straight, that is not gay or lesbian							None of the above
OK, got it	Straight, that is not gay or lesbian							None of the above
OK, got it	Straight, that is not gay or lesbian							None of the above
OK, got it	Straight, that is not gay or lesbian							None of the above
OK, got it	Straight, that is not gay or lesbian							None of the above
No thanks								None of the above
OK, got it	Straight, that is not gay or lesbian							None of the above
OK, got it	Straight, that is not gay or lesbian							None of the above
OK, got it	Straight, that is not gay or lesbian							None of the above
OK, got it	Straight, that is not gay or lesbian							None of the above
OK, got it	Straight, that is not gay or lesbian							None of the above
OK, got it	Something else							None of the above
OK, got it	Straight, that is not gay or lesbian							None of the above
No thanks								None of the above
OK, got it	Straight, that is not gay or lesbian							None of the above
OK, got it	Gay or lesbian	No	White
OK, got it	Straight, that is not gay or lesbian							None of the above
OK, got it	Straight, that is not gay or lesbian							None of the above
OK, got it	Straight, that is not gay or lesbian							None of the above
OK, got it	I don't know the answer							None of the above
OK, got it	Straight, that is not gay or lesbian							None of the above
OK, got it	Straight, that is not gay or lesbian							None of the above
OK, got it	Straight, that is not gay or lesbian							None of the above
OK, got it	Gay or lesbian	No	White	Black or African American
OK, got it	Straight, that is not gay or lesbian							None of the above
OK, got it	Straight, that is not gay or lesbian							None of the above
OK, got it	Straight, that is not gay or lesbian							None of the above
OK, got it	Straight, that is not gay or lesbian							None of the above
OK, got it	Straight, that is not gay or lesbian							None of the above
OK, got it	Straight, that is not gay or lesbian							None of the above
OK, got it	Straight, that is not gay or lesbian							None of the above
OK, got it	Straight, that is not gay or lesbian							None of the above
OK, got it	Straight, that is not gay or lesbian							None of the above
OK, got it	Straight, that is not gay or lesbian							None of the above
OK, got it	Straight, that is not gay or lesbian							None of the above
OK, got it	Bisexual	Yes						None of the above
OK, got it	Bisexual	No	White
OK, got it	Bisexual	Yes						None of the above
OK, got it	Straight, that is not gay or lesbian							None of the above
OK, got it	Straight, that is not gay or lesbian							None of the above
OK, got it	Straight, that is not gay or lesbian							None of the above
OK, got it	Bisexual	Yes						None of the above
OK, got it	Straight, that is not gay or lesbian							None of the above
OK, got it	Straight, that is not gay or lesbian							None of the above
OK, got it	Straight, that is not gay or lesbian							None of the above
OK, got it	Straight, that is not gay or lesbian							None of the above
OK, got it	Straight, that is not gay or lesbian							None of the above
OK, got it	Straight, that is not gay or lesbian							None of the above
OK, got it	Straight, that is not gay or lesbian							None of the above
OK, got it	Straight, that is not gay or lesbian							None of the above
OK, got it	Straight, that is not gay or lesbian							None of the above
OK, got it	Straight, that is not gay or lesbian							None of the above
OK, got it	Straight, that is not gay or lesbian							None of the above
OK, got it	Straight, that is not gay or lesbian							None of the above
OK, got it	Straight, that is not gay or lesbian							None of the above
OK, got it	Straight, that is not gay or lesbian							None of the above
OK, got it	Straight, that is not gay or lesbian							None of the above
OK, got it	Straight, that is not gay or lesbian							None of the above
OK, got it	Gay or lesbian	No		Black or African American
OK, got it	Gay or lesbian	Yes	White
OK, got it	Straight, that is not gay or lesbian							None of the above
OK, got it	Straight, that is not gay or lesbian							None of the above
OK, got it	Straight, that is not gay or lesbian							None of the above
OK, got it	Straight, that is not gay or lesbian							None of the above
OK, got it	Straight, that is not gay or lesbian							None of the above
OK, got it	Straight, that is not gay or lesbian							None of the above
OK, got it	Straight, that is not gay or lesbian							None of the above
OK, got it	Straight, that is not gay or lesbian							None of the above
OK, got it	Straight, that is not gay or lesbian							None of the above
OK, got it	Straight, that is not gay or lesbian							None of the above
OK, got it	Straight, that is not gay or lesbian							None of the above
OK, got it	Bisexual	No	White
OK, got it	Straight, that is not gay or lesbian							None of the above
OK, got it	Straight, that is not gay or lesbian							None of the above
OK, got it	Straight, that is not gay or lesbian							None of the above
OK, got it	Gay or lesbian	No	White
OK, got it	Straight, that is not gay or lesbian							None of the above
OK, got it	Straight, that is not gay or lesbian							None of the above
OK, got it	Gay or lesbian	No	White	Black or African American	American Indian or Alaska Native
OK, got it	Straight, that is not gay or lesbian							None of the above
OK, got it	Straight, that is not gay or lesbian							None of the above
OK, got it	Straight, that is not gay or lesbian							None of the above
OK, got it	Straight, that is not gay or lesbian							None of the above
OK, got it	Bisexual	Don't know	White
OK, got it	Straight, that is not gay or lesbian							None of the above
OK, got it	Straight, that is not gay or lesbian							None of the above
OK, got it	Straight, that is not gay or lesbian							None of the above
OK, got it	Straight, that is not gay or lesbian							None of the above
OK, got it	Bisexual							None of the above
OK, got it	Straight, that is not gay or lesbian							None of the above
OK, got it	Straight, that is not gay or lesbian							None of the above
OK, got it	Straight, that is not gay or lesbian							None of the above
OK, got it	Straight, that is not gay or lesbian							None of the above
OK, got it	Something else							None of the above
OK, got it	Straight, that is not gay or lesbian							None of the above
OK, got it	Gay or lesbian	Yes	White
OK, got it	Straight, that is not gay or lesbian							None of the above
OK, got it	Straight, that is not gay or lesbian							None of the above
OK, got it	Straight, that is not gay or lesbian							None of the above
OK, got it	Gay or lesbian	Yes	White				Some other race
OK, got it	Straight, that is not gay or lesbian							None of the above
OK, got it	Straight, that is not gay or lesbian							None of the above
OK, got it	Straight, that is not gay or lesbian							None of the above
OK, got it	Straight, that is not gay or lesbian							None of the above
OK, got it	Straight, that is not gay or lesbian							None of the above
OK, got it	Straight, that is not gay or lesbian							None of the above
OK, got it	Bisexual	No	White
OK, got it	Straight, that is not gay or lesbian							None of the above
OK, got it	Straight, that is not gay or lesbian							None of the above
OK, got it	Straight, that is not gay or lesbian							None of the above
OK, got it	Straight, that is not gay or lesbian							None of the above
OK, got it	Straight, that is not gay or lesbian							None of the above
OK, got it	Straight, that is not gay or lesbian							None of the above
OK, got it	Straight, that is not gay or lesbian							None of the above
No thanks								None of the above
OK, got it	Straight, that is not gay or lesbian							None of the above
OK, got it	Straight, that is not gay or lesbian							None of the above
OK, got it	Straight, that is not gay or lesbian							None of the above
OK, got it	Straight, that is not gay or lesbian							None of the above
OK, got it	Straight, that is not gay or lesbian							None of the above
OK, got it	Straight, that is not gay or lesbian							None of the above
OK, got it	Straight, that is not gay or lesbian							None of the above
OK, got it	Straight, that is not gay or lesbian							None of the above
OK, got it	Straight, that is not gay or lesbian							None of the above
OK, got it	Straight, that is not gay or lesbian							None of the above
OK, got it	Straight, that is not gay or lesbian							None of the above
OK, got it	Straight, that is not gay or lesbian							None of the above
OK, got it	Straight, that is not gay or lesbian							None of the above
OK, got it	Straight, that is not gay or lesbian							None of the above
OK, got it								None of the above
OK, got it	Straight, that is not gay or lesbian							None of the above
OK, got it	Straight, that is not gay or lesbian							None of the above
OK, got it	Straight, that is not gay or lesbian							None of the above
OK, got it	Straight, that is not gay or lesbian							None of the above
OK, got it	Straight, that is not gay or lesbian							None of the above
OK, got it	Straight, that is not gay or lesbian							None of the above
OK, got it	Straight, that is not gay or lesbian							None of the above
OK, got it	Straight, that is not gay or lesbian							None of the above
OK, got it	Straight, that is not gay or lesbian							None of the above
OK, got it	Something else							None of the above
OK, got it	Straight, that is not gay or lesbian							None of the above
OK, got it	Straight, that is not gay or lesbian							None of the above
OK, got it	Straight, that is not gay or lesbian							None of the above
OK, got it	Bisexual	No	White
OK, got it	Straight, that is not gay or lesbian							None of the above
No thanks								None of the above
OK, got it	Straight, that is not gay or lesbian							None of the above
OK, got it	Straight, that is not gay or lesbian							None of the above
OK, got it	Straight, that is not gay or lesbian							None of the above
OK, got it	Something else							None of the above
OK, got it	Straight, that is not gay or lesbian							None of the above
OK, got it	Straight, that is not gay or lesbian							None of the above
OK, got it	Bisexual	No	White	Black or African American	American Indian or Alaska Native		Some other race
OK, got it	Straight, that is not gay or lesbian							None of the above
OK, got it	Straight, that is not gay or lesbian							None of the above
OK, got it	Straight, that is not gay or lesbian							None of the above
OK, got it	Straight, that is not gay or lesbian							None of the above
OK, got it	Straight, that is not gay or lesbian							None of the above
OK, got it	Straight, that is not gay or lesbian							None of the above
OK, got it	Straight, that is not gay or lesbian							None of the above
OK, got it	Straight, that is not gay or lesbian							None of the above
OK, got it	Straight, that is not gay or lesbian							None of the above
OK, got it	Straight, that is not gay or lesbian							None of the above
OK, got it	Straight, that is not gay or lesbian							None of the above
OK, got it	Straight, that is not gay or lesbian							None of the above
OK, got it	Straight, that is not gay or lesbian							None of the above
OK, got it	Straight, that is not gay or lesbian							None of the above
OK, got it	Straight, that is not gay or lesbian							None of the above
OK, got it	Straight, that is not gay or lesbian							None of the above
OK, got it	Straight, that is not gay or lesbian							None of the above
OK, got it	Straight, that is not gay or lesbian							None of the above
OK, got it	Straight, that is not gay or lesbian							None of the above
OK, got it	Straight, that is not gay or lesbian							None of the above
OK, got it	Straight, that is not gay or lesbian							None of the above
OK, got it	Straight, that is not gay or lesbian							None of the above
OK, got it	Straight, that is not gay or lesbian							None of the above
OK, got it	Straight, that is not gay or lesbian							None of the above
OK, got it	Straight, that is not gay or lesbian							None of the above
OK, got it	Straight, that is not gay or lesbian							None of the above
OK, got it	Straight, that is not gay or lesbian							None of the above
OK, got it	Bisexual	Yes					Some other race
OK, got it	Straight, that is not gay or lesbian							None of the above
OK, got it	Something else							None of the above
OK, got it	Straight, that is not gay or lesbian							None of the above
OK, got it	Bisexual	Yes	White				Some other race
OK, got it	Straight, that is not gay or lesbian							None of the above
OK, got it	Straight, that is not gay or lesbian							None of the above
OK, got it	Straight, that is not gay or lesbian							None of the above
OK, got it	Straight, that is not gay or lesbian							None of the above
OK, got it	Straight, that is not gay or lesbian							None of the above
OK, got it	Straight, that is not gay or lesbian							None of the above
OK, got it	Straight, that is not gay or lesbian							None of the above
OK, got it	Straight, that is not gay or lesbian							None of the above
OK, got it	Straight, that is not gay or lesbian							None of the above
OK, got it	Bisexual	Yes	White
OK, got it	Straight, that is not gay or lesbian							None of the above
OK, got it	Straight, that is not gay or lesbian							None of the above
OK, got it	Straight, that is not gay or lesbian							None of the above
OK, got it	Straight, that is not gay or lesbian							None of the above
OK, got it	I don't know the answer							None of the above
OK, got it	Straight, that is not gay or lesbian							None of the above
OK, got it	Straight, that is not gay or lesbian							None of the above
OK, got it	Straight, that is not gay or lesbian							None of the above
OK, got it	Straight, that is not gay or lesbian							None of the above
No thanks								None of the above
OK, got it	Straight, that is not gay or lesbian							None of the above
OK, got it	Straight, that is not gay or lesbian							None of the above
OK, got it	Bisexual	No	White
OK, got it	Bisexual	No	White
OK, got it	Straight, that is not gay or lesbian							None of the above
OK, got it	Straight, that is not gay or lesbian							None of the above
OK, got it	I don't know the answer							None of the above
OK, got it	Straight, that is not gay or lesbian							None of the above
OK, got it	Straight, that is not gay or lesbian							None of the above
OK, got it	Straight, that is not gay or lesbian							None of the above
OK, got it	Straight, that is not gay or lesbian							None of the above
OK, got it	Straight, that is not gay or lesbian							None of the above
OK, got it	Straight, that is not gay or lesbian							None of the above
OK, got it	Straight, that is not gay or lesbian							None of the above
OK, got it	Straight, that is not gay or lesbian							None of the above
OK, got it	Straight, that is not gay or lesbian							None of the above
OK, got it	Bisexual	No	White
OK, got it	Straight, that is not gay or lesbian							None of the above
OK, got it	Straight, that is not gay or lesbian							None of the above
OK, got it	Straight, that is not gay or lesbian							None of the above
OK, got it	Straight, that is not gay or lesbian							None of the above
OK, got it	Straight, that is not gay or lesbian							None of the above
OK, got it	Straight, that is not gay or lesbian							None of the above
OK, got it	Straight, that is not gay or lesbian							None of the above
OK, got it	Straight, that is not gay or lesbian							None of the above
OK, got it	Straight, that is not gay or lesbian							None of the above
OK, got it	Straight, that is not gay or lesbian							None of the above
OK, got it	Straight, that is not gay or lesbian							None of the above
OK, got it	Straight, that is not gay or lesbian							None of the above
OK, got it	Straight, that is not gay or lesbian							None of the above
OK, got it	Straight, that is not gay or lesbian							None of the above
OK, got it	Straight, that is not gay or lesbian							None of the above
OK, got it	Straight, that is not gay or lesbian							None of the above
OK, got it	Straight, that is not gay or lesbian							None of the above
OK, got it	Straight, that is not gay or lesbian							None of the above
OK, got it	Straight, that is not gay or lesbian							None of the above
OK, got it	Something else							None of the above
OK, got it	Straight, that is not gay or lesbian							None of the above
OK, got it	Something else							None of the above
OK, got it	Bisexual	Yes	White	Black or African American	American Indian or Alaska Native	Asian	Some other race
OK, got it	Straight, that is not gay or lesbian							None of the above
OK, got it	Straight, that is not gay or lesbian							None of the above
OK, got it	Straight, that is not gay or lesbian							None of the above
OK, got it	Gay or lesbian	No	White
OK, got it	Bisexual	No	White
OK, got it	Straight, that is not gay or lesbian							None of the above
OK, got it	Straight, that is not gay or lesbian							None of the above
OK, got it	Straight, that is not gay or lesbian							None of the above
OK, got it	Bisexual	No	White
OK, got it	Straight, that is not gay or lesbian							None of the above
OK, got it	Bisexual	Yes						None of the above
OK, got it	Straight, that is not gay or lesbian							None of the above
OK, got it	Straight, that is not gay or lesbian							None of the above
OK, got it	Straight, that is not gay or lesbian							None of the above
OK, got it	Straight, that is not gay or lesbian							None of the above
OK, got it	Bisexual	No	White
OK, got it	Straight, that is not gay or lesbian							None of the above
OK, got it	Straight, that is not gay or lesbian							None of the above
OK, got it	Straight, that is not gay or lesbian							None of the above
OK, got it	Straight, that is not gay or lesbian							None of the above
OK, got it	Straight, that is not gay or lesbian							None of the above
OK, got it	Straight, that is not gay or lesbian							None of the above
OK, got it	Straight, that is not gay or lesbian							None of the above
OK, got it	Straight, that is not gay or lesbian							None of the above
OK, got it	Straight, that is not gay or lesbian							None of the above
OK, got it	Straight, that is not gay or lesbian							None of the above
OK, got it	Straight, that is not gay or lesbian							None of the above
OK, got it	Straight, that is not gay or lesbian							None of the above
OK, got it	Straight, that is not gay or lesbian							None of the above
OK, got it	Straight, that is not gay or lesbian							None of the above
OK, got it	Gay or lesbian	No		Black or African American
OK, got it	Straight, that is not gay or lesbian							None of the above
OK, got it	Straight, that is not gay or lesbian							None of the above
OK, got it	Straight, that is not gay or lesbian							None of the above
OK, got it	Straight, that is not gay or lesbian							None of the above
OK, got it	Straight, that is not gay or lesbian							None of the above
OK, got it	Straight, that is not gay or lesbian							None of the above
OK, got it	Bisexual							None of the above
OK, got it	I don't know the answer							None of the above
OK, got it	Straight, that is not gay or lesbian							None of the above
OK, got it	Straight, that is not gay or lesbian							None of the above
OK, got it	Straight, that is not gay or lesbian							None of the above
OK, got it	Straight, that is not gay or lesbian							None of the above
OK, got it	Straight, that is not gay or lesbian							None of the above
OK, got it	Straight, that is not gay or lesbian							None of the above
OK, got it	Straight, that is not gay or lesbian							None of the above
OK, got it	Straight, that is not gay or lesbian							None of the above
OK, got it	Straight, that is not gay or lesbian							None of the above
OK, got it	Straight, that is not gay or lesbian							None of the above
OK, got it	Straight, that is not gay or lesbian							None of the above
OK, got it	I don't know the answer							None of the above
OK, got it	Something else							None of the above
OK, got it	Straight, that is not gay or lesbian							None of the above
OK, got it	Straight, that is not gay or lesbian							None of the above
OK, got it	Straight, that is not gay or lesbian							None of the above
OK, got it	Bisexual	No	White
No thanks								None of the above
OK, got it	Straight, that is not gay or lesbian							None of the above
OK, got it	Straight, that is not gay or lesbian							None of the above
OK, got it	Straight, that is not gay or lesbian							None of the above
OK, got it	I don't know the answer							None of the above
OK, got it	Straight, that is not gay or lesbian							None of the above
OK, got it	Straight, that is not gay or lesbian							None of the above
OK, got it	Bisexual	Yes						None of the above
OK, got it	Straight, that is not gay or lesbian							None of the above
OK, got it	Straight, that is not gay or lesbian							None of the above
OK, got it	Straight, that is not gay or lesbian							None of the above
OK, got it	Straight, that is not gay or lesbian							None of the above
OK, got it	Straight, that is not gay or lesbian							None of the above
OK, got it	Bisexual	No	White		American Indian or Alaska Native
OK, got it	Bisexual	Yes	White
OK, got it	Straight, that is not gay or lesbian							None of the above
OK, got it	Straight, that is not gay or lesbian							None of the above
OK, got it	Straight, that is not gay or lesbian							None of the above
OK, got it	Straight, that is not gay or lesbian							None of the above
OK, got it	Straight, that is not gay or lesbian							None of the above
OK, got it	Gay or lesbian	No				Asian
OK, got it	Straight, that is not gay or lesbian							None of the above
OK, got it	Straight, that is not gay or lesbian							None of the above
OK, got it	I don't know the answer							None of the above
OK, got it	Bisexual	No	White
OK, got it	Straight, that is not gay or lesbian							None of the above
OK, got it	Straight, that is not gay or lesbian							None of the above
OK, got it	Straight, that is not gay or lesbian							None of the above
OK, got it	Straight, that is not gay or lesbian							None of the above
OK, got it	Straight, that is not gay or lesbian							None of the above
[truncated: 3,047 more rows]

## Sheet: Straight Men Overview
Question number	Question text	Winning answer
1	This survey will ask you questions about topics that may be sensitive in nature, including questions related to sexual orientation and health. Answers are completely anonymous and will not be used in any way other than this individual research study. By clicking yes you also agree that you are 18 years of age or older.
2	Which of the following best represents how you think of yourself?
3	Do you consider yourself to be Hispanic or Latino?
4	What race or races do you consider yourself to be? Please select 1 or more of these categories.

## Sheet: Straight Men Topline
Question number	Question text	Answer	Answer by percent
1	This survey will ask you questions about topics that may be sensitive in nature, including questions related to sexual orientation and health. Answers are completely anonymous and will not be used in any way other than this individual research study. By clicking yes you also agree that you are 18 years of age or older.	No thanks	0.86%
1	This survey will ask you questions about topics that may be sensitive in nature, including questions related to sexual orientation and health. Answers are completely anonymous and will not be used in any way other than this individual research study. By clicking yes you also agree that you are 18 years of age or older.	OK, got it	99.14%
2	Which of the following best represents how you think of yourself?	Gay or lesbian	5.51%
2	Which of the following best represents how you think of yourself?	Straight, that is not gay or lesbian	87.83%
2	Which of the following best represents how you think of yourself?	Bisexual	3.19%
2	Which of the following best represents how you think of yourself?	Something else	2.03%
2	Which of the following best represents how you think of yourself?	I don't know the answer	1.45%
3	Do you consider yourself to be Hispanic or Latino?	Yes	10.89%
3	Do you consider yourself to be Hispanic or Latino?	No	85.81%
3	Do you consider yourself to be Hispanic or Latino?	Don't know	3.30%
4	What race or races do you consider yourself to be? Please select 1 or more of these categories.	White	74.59%
4	What race or races do you consider yourself to be? Please select 1 or more of these categories.	Black or African American	7.92%
4	What race or races do you consider yourself to be? Please select 1 or more of these categories.	American Indian or Alaska Native	5.61%
4	What race or races do you consider yourself to be? Please select 1 or more of these categories.	Asian	10.23%
4	What race or races do you consider yourself to be? Please select 1 or more of these categories.	Some other race	10.89%
4	What race or races do you consider yourself to be? Please select 1 or more of these categories.	None of the above	3.63%

## Sheet: Straight Men Data
Question #1 Answer	Question #2 Answer	Question #3 Answer	Question #4 Answer 1: White	Question #4 Answer 2: Black or African American	Question #4 Answer 3: American Indian or Alaska Native	Question #4 Answer 4: Asian	Question #4 Answer 5: Some other race	Question #4 Answer: None of the above
OK, got it	I don't know the answer							None of the above
OK, got it	Gay or lesbian							None of the above
OK, got it	Straight, that is not gay or lesbian	Yes					Some other race
OK, got it	Straight, that is not gay or lesbian	No	White
OK, got it	Straight, that is not gay or lesbian	No	White			Asian
OK, got it	Straight, that is not gay or lesbian	No	White
OK, got it	Straight, that is not gay or lesbian	No	White
OK, got it	Straight, that is not gay or lesbian	No	White
OK, got it	Straight, that is not gay or lesbian	No	White
OK, got it	Straight, that is not gay or lesbian	No	White
OK, got it	Straight, that is not gay or lesbian	Yes						None of the above
OK, got it	Straight, that is not gay or lesbian	No					Some other race
OK, got it	Straight, that is not gay or lesbian	No	White
OK, got it	Straight, that is not gay or lesbian	No	White
OK, got it	Straight, that is not gay or lesbian	No	White
OK, got it	Straight, that is not gay or lesbian	Don't know		Black or African American
OK, got it	Bisexual							None of the above
OK, got it	Straight, that is not gay or lesbian	No	White
OK, got it	Straight, that is not gay or lesbian	No				Asian
OK, got it	Straight, that is not gay or lesbian	Yes						None of the above
No thanks								None of the above
OK, got it	Something else							None of the above
OK, got it	Straight, that is not gay or lesbian	No	White
OK, got it	Straight, that is not gay or lesbian	No	White
OK, got it	Straight, that is not gay or lesbian	No	White
OK, got it	Straight, that is not gay or lesbian	No	White
OK, got it	Straight, that is not gay or lesbian	No	White
OK, got it	Straight, that is not gay or lesbian	No	White
OK, got it	Straight, that is not gay or lesbian	No	White
OK, got it	Straight, that is not gay or lesbian	No	White
OK, got it	Straight, that is not gay or lesbian	No	White
OK, got it	Straight, that is not gay or lesbian	No	White
OK, got it	Straight, that is not gay or lesbian	No				Asian	Some other race
OK, got it	Straight, that is not gay or lesbian	No				Asian
OK, got it	Straight, that is not gay or lesbian	No	White
OK, got it	Straight, that is not gay or lesbian	Yes						None of the above
OK, got it	Straight, that is not gay or lesbian	Yes	White
OK, got it	Bisexual							None of the above
OK, got it	Straight, that is not gay or lesbian	No					Some other race
OK, got it	Straight, that is not gay or lesbian	No				Asian	Some other race
OK, got it	Straight, that is not gay or lesbian	No	White
OK, got it	Straight, that is not gay or lesbian	Yes	White				Some other race
OK, got it	Straight, that is not gay or lesbian	No	White
OK, got it	Straight, that is not gay or lesbian	No	White
OK, got it	Straight, that is not gay or lesbian	No				Asian
OK, got it	Straight, that is not gay or lesbian	No	White
OK, got it	Gay or lesbian							None of the above
OK, got it	Straight, that is not gay or lesbian	No	White
OK, got it	Straight, that is not gay or lesbian	No	White		American Indian or Alaska Native
OK, got it	Straight, that is not gay or lesbian	No	White
OK, got it	Straight, that is not gay or lesbian	No	White				Some other race
OK, got it	Straight, that is not gay or lesbian	No					Some other race
OK, got it	Straight, that is not gay or lesbian	No				Asian
OK, got it	Straight, that is not gay or lesbian	No	White
OK, got it	Straight, that is not gay or lesbian	No	White
OK, got it	Straight, that is not gay or lesbian	No		Black or African American
OK, got it	Straight, that is not gay or lesbian	No		Black or African American
OK, got it	Straight, that is not gay or lesbian	No	White
OK, got it	Straight, that is not gay or lesbian	No		Black or African American
OK, got it	Bisexual							None of the above
OK, got it	Straight, that is not gay or lesbian	No	White
OK, got it	Straight, that is not gay or lesbian	Yes			American Indian or Alaska Native		Some other race
OK, got it	Straight, that is not gay or lesbian	No				Asian
OK, got it	Gay or lesbian							None of the above
OK, got it	Straight, that is not gay or lesbian	No	White
OK, got it	Something else							None of the above
OK, got it	Straight, that is not gay or lesbian	No	White		American Indian or Alaska Native
OK, got it	Straight, that is not gay or lesbian	No	White
OK, got it	Straight, that is not gay or lesbian	Don't know	White
OK, got it	Straight, that is not gay or lesbian	No	White				Some other race
OK, got it	Gay or lesbian							None of the above
OK, got it	Straight, that is not gay or lesbian	No	White
OK, got it	Straight, that is not gay or lesbian	No	White
OK, got it	Straight, that is not gay or lesbian	No	White
OK, got it	Straight, that is not gay or lesbian	No	White
OK, got it	Straight, that is not gay or lesbian	No					Some other race
OK, got it	Straight, that is not gay or lesbian	No	White		American Indian or Alaska Native		Some other race
OK, got it	Straight, that is not gay or lesbian	No	White
OK, got it	Straight, that is not gay or lesbian	No	White
OK, got it	Straight, that is not gay or lesbian	No	White
OK, got it	Straight, that is not gay or lesbian	No	White
OK, got it	Straight, that is not gay or lesbian	No	White
OK, got it	Straight, that is not gay or lesbian	No	White				Some other race
OK, got it	Straight, that is not gay or lesbian	No	White
OK, got it	I don't know the answer							None of the above
OK, got it	Straight, that is not gay or lesbian	Don't know				Asian
OK, got it	Straight, that is not gay or lesbian	No				Asian
OK, got it	Straight, that is not gay or lesbian	No	White
OK, got it	Straight, that is not gay or lesbian	No	White
OK, got it	Straight, that is not gay or lesbian	No	White
OK, got it	Straight, that is not gay or lesbian	Yes					Some other race
No thanks								None of the above
OK, got it	Straight, that is not gay or lesbian	No	White
OK, got it	Straight, that is not gay or lesbian	Don't know	White
OK, got it	Straight, that is not gay or lesbian	No		Black or African American		Asian
OK, got it	Gay or lesbian							None of the above
OK, got it	Straight, that is not gay or lesbian	No				Asian
OK, got it	Straight, that is not gay or lesbian	No	White
OK, got it	Straight, that is not gay or lesbian	No	White			Asian
OK, got it	Straight, that is not gay or lesbian	No	White
OK, got it	Straight, that is not gay or lesbian	No	White
OK, got it	Straight, that is not gay or lesbian	No				Asian
OK, got it	Straight, that is not gay or lesbian	No		Black or African American
OK, got it	Straight, that is not gay or lesbian	No	White
OK, got it	I don't know the answer							None of the above
OK, got it	Straight, that is not gay or lesbian	No	White
OK, got it	Straight, that is not gay or lesbian	No	White
OK, got it	Straight, that is not gay or lesbian	Don't know	White		American Indian or Alaska Native		Some other race
OK, got it	Straight, that is not gay or lesbian	Don't know						None of the above
OK, got it	Straight, that is not gay or lesbian	No	White
OK, got it	Straight, that is not gay or lesbian	No	White
OK, got it	Straight, that is not gay or lesbian	No	White
OK, got it	Straight, that is not gay or lesbian	Yes					Some other race
OK, got it	Straight, that is not gay or lesbian	No	White
OK, got it	Straight, that is not gay or lesbian	No	White
OK, got it	Straight, that is not gay or lesbian	No	White	Black or African American	American Indian or Alaska Native
OK, got it	Straight, that is not gay or lesbian	No	White
OK, got it	Straight, that is not gay or lesbian	No		Black or African American
OK, got it	Something else							None of the above
OK, got it	Gay or lesbian							None of the above
OK, got it	Straight, that is not gay or lesbian	No				Asian
OK, got it	Straight, that is not gay or lesbian	No				Asian
OK, got it	Straight, that is not gay or lesbian	No	White
OK, got it	Straight, that is not gay or lesbian	No	White
OK, got it	Straight, that is not gay or lesbian	No	White
OK, got it	Straight, that is not gay or lesbian	No		Black or African American
OK, got it	Straight, that is not gay or lesbian	Yes	White
OK, got it	Straight, that is not gay or lesbian	No	White
OK, got it	Straight, that is not gay or lesbian	No	White
OK, got it	Straight, that is not gay or lesbian	Yes						None of the above
OK, got it	Bisexual							None of the above
OK, got it	Straight, that is not gay or lesbian	No	White
OK, got it	Straight, that is not gay or lesbian	No	White
OK, got it	Straight, that is not gay or lesbian	No	White
OK, got it	Straight, that is not gay or lesbian	No	White			Asian
OK, got it	Straight, that is not gay or lesbian	No	White
OK, got it	Something else							None of the above
OK, got it	Straight, that is not gay or lesbian	No	White
OK, got it	Straight, that is not gay or lesbian	No	White
OK, got it	Straight, that is not gay or lesbian	Yes						None of the above
OK, got it	Straight, that is not gay or lesbian	No		Black or African American
OK, got it	Straight, that is not gay or lesbian	No	White
OK, got it	Bisexual							None of the above
OK, got it	Straight, that is not gay or lesbian	No	White
OK, got it	Straight, that is not gay or lesbian	No	White
OK, got it	Straight, that is not gay or lesbian	No				Asian
OK, got it	Bisexual							None of the above
OK, got it	Straight, that is not gay or lesbian	Yes			American Indian or Alaska Native		Some other race
OK, got it	Bisexual							None of the above
OK, got it	Straight, that is not gay or lesbian	No	White
OK, got it	Bisexual							None of the above
OK, got it	Straight, that is not gay or lesbian	No	White
OK, got it	Straight, that is not gay or lesbian	No	White
OK, got it	Straight, that is not gay or lesbian	No	White
OK, got it	Something else							None of the above
OK, got it	Straight, that is not gay or lesbian	No	White
OK, got it	Straight, that is not gay or lesbian	No	White		American Indian or Alaska Native
OK, got it	Straight, that is not gay or lesbian	No	White
OK, got it	Straight, that is not gay or lesbian	Yes					Some other race
OK, got it	Something else							None of the above
OK, got it	Straight, that is not gay or lesbian	No	White
OK, got it	I don't know the answer							None of the above
OK, got it	Straight, that is not gay or lesbian	Yes	White				Some other race
OK, got it								None of the above
OK, got it	Gay or lesbian							None of the above
OK, got it	Straight, that is not gay or lesbian	No	White
OK, got it	Straight, that is not gay or lesbian	No	White
OK, got it	Straight, that is not gay or lesbian	No	White
OK, got it	Straight, that is not gay or lesbian	No	White
OK, got it	Straight, that is not gay or lesbian	No	White
OK, got it	Straight, that is not gay or lesbian	Yes		Black or African American
OK, got it	Straight, that is not gay or lesbian	No				Asian
OK, got it	Straight, that is not gay or lesbian	No		Black or African American
OK, got it	Straight, that is not gay or lesbian	No	White
OK, got it	Gay or lesbian							None of the above
OK, got it	Straight, that is not gay or lesbian	No	White		American Indian or Alaska Native
OK, got it	Straight, that is not gay or lesbian	No	White
OK, got it	Straight, that is not gay or lesbian	No				Asian
OK, got it	Straight, that is not gay or lesbian	No	White
OK, got it	Straight, that is not gay or lesbian	Yes	White				Some other race
OK, got it	Straight, that is not gay or lesbian	No	White
OK, got it	Straight, that is not gay or lesbian	No		Black or African American
OK, got it	Something else							None of the above
OK, got it	Straight, that is not gay or lesbian	No	White
OK, got it	Straight, that is not gay or lesbian	No	White
OK, got it	Straight, that is not gay or lesbian	No	White
OK, got it	Straight, that is not gay or lesbian	No		Black or African American
OK, got it	Straight, that is not gay or lesbian	No	White			Asian
OK, got it	Straight, that is not gay or lesbian	No	White
OK, got it	Straight, that is not gay or lesbian	No	White
OK, got it	Straight, that is not gay or lesbian	Yes		Black or African American			Some other race
OK, got it	Straight, that is not gay or lesbian	No	White		American Indian or Alaska Native
OK, got it	Gay or lesbian							None of the above
OK, got it	Straight, that is not gay or lesbian	No	White
OK, got it	Gay or lesbian							None of the above
OK, got it	Gay or lesbian							None of the above
OK, got it	Straight, that is not gay or lesbian	No	White
OK, got it	Straight, that is not gay or lesbian	No			American Indian or Alaska Native
OK, got it	Bisexual							None of the above
OK, got it	Bisexual							None of the above
OK, got it	Straight, that is not gay or lesbian	Yes						None of the above
OK, got it	Straight, that is not gay or lesbian	No	White
OK, got it	Straight, that is not gay or lesbian	No	White
OK, got it	Straight, that is not gay or lesbian	No	White
OK, got it	Straight, that is not gay or lesbian	No	White
OK, got it	Straight, that is not gay or lesbian	No	White
OK, got it	I don't know the answer							None of the above
OK, got it	Straight, that is not gay or lesbian	No	White
OK, got it	Straight, that is not gay or lesbian	No	White
OK, got it	Straight, that is not gay or lesbian	No	White
OK, got it	Gay or lesbian							None of the above
OK, got it	Straight, that is not gay or lesbian	No	White
OK, got it	Straight, that is not gay or lesbian	No	White
OK, got it	Straight, that is not gay or lesbian	No	White
OK, got it	Straight, that is not gay or lesbian	No	White
OK, got it	Straight, that is not gay or lesbian	No	White
OK, got it	Straight, that is not gay or lesbian	No		Black or African American
OK, got it	Straight, that is not gay or lesbian	No	White
OK, got it	Straight, that is not gay or lesbian	No	White
OK, got it	Straight, that is not gay or lesbian	No	White
OK, got it	Straight, that is not gay or lesbian	No		Black or African American
OK, got it	Straight, that is not gay or lesbian	No	White
OK, got it	Straight, that is not gay or lesbian	Don't know					Some other race
OK, got it	Straight, that is not gay or lesbian	Yes						None of the above
OK, got it	Gay or lesbian							None of the above
OK, got it	Gay or lesbian							None of the above
OK, got it	Straight, that is not gay or lesbian	No	White
OK, got it	Gay or lesbian							None of the above
OK, got it	Straight, that is not gay or lesbian	No	White
OK, got it	Gay or lesbian							None of the above
OK, got it	Straight, that is not gay or lesbian	Don't know	White
OK, got it	Straight, that is not gay or lesbian	Yes					Some other race
OK, got it	Straight, that is not gay or lesbian	No					Some other race
OK, got it	Straight, that is not gay or lesbian	No	White
OK, got it	Straight, that is not gay or lesbian	No	White
OK, got it	Straight, that is not gay or lesbian	No				Asian
OK, got it	Gay or lesbian							None of the above
OK, got it	Straight, that is not gay or lesbian	No	White
OK, got it	Straight, that is not gay or lesbian	No	White
OK, got it	Straight, that is not gay or lesbian	Yes	White
OK, got it	Straight, that is not gay or lesbian	No				Asian
OK, got it	Straight, that is not gay or lesbian	Yes	White
OK, got it	Straight, that is not gay or lesbian	No	White
OK, got it	Straight, that is not gay or lesbian	No	White
OK, got it	Straight, that is not gay or lesbian	No	White
OK, got it	Straight, that is not gay or lesbian	No	White
No thanks								None of the above
OK, got it	Straight, that is not gay or lesbian	No	White
OK, got it	Straight, that is not gay or lesbian	No	White
OK, got it	Straight, that is not gay or lesbian	No	White
OK, got it	Straight, that is not gay or lesbian	No				Asian
OK, got it	Straight, that is not gay or lesbian	No	White			Asian
OK, got it	Straight, that is not gay or lesbian	No	White
OK, got it	Straight, that is not gay or lesbian	No				Asian
OK, got it	Straight, that is not gay or lesbian	No	White
OK, got it	Straight, that is not gay or lesbian	No	White
OK, got it	Straight, that is not gay or lesbian	No	White
OK, got it	Straight, that is not gay or lesbian	No	White
OK, got it	Straight, that is not gay or lesbian	No				Asian
OK, got it	Straight, that is not gay or lesbian	No				Asian
OK, got it	Straight, that is not gay or lesbian	No	White
OK, got it	Straight, that is not gay or lesbian	Yes					Some other race
OK, got it	Straight, that is not gay or lesbian	No	White
OK, got it	Straight, that is not gay or lesbian	No	White		American Indian or Alaska Native
OK, got it	Straight, that is not gay or lesbian	No		Black or African American			Some other race
OK, got it	Straight, that is not gay or lesbian	No					Some other race
OK, got it	Straight, that is not gay or lesbian	No	White
OK, got it	Straight, that is not gay or lesbian	No	White
OK, got it	Straight, that is not gay or lesbian	No	White
OK, got it	Straight, that is not gay or lesbian	No	White
OK, got it	Straight, that is not gay or lesbian	No	White
OK, got it	Straight, that is not gay or lesbian	Yes						None of the above
OK, got it	Straight, that is not gay or lesbian	No	White
OK, got it	Straight, that is not gay or lesbian	Don't know	White	Black or African American	American Indian or Alaska Native		Some other race
OK, got it	Straight, that is not gay or lesbian	Yes		Black or African American
OK, got it	Straight, that is not gay or lesbian	No	White
OK, got it	Straight, that is not gay or lesbian	No	White				Some other race
OK, got it	Straight, that is not gay or lesbian	No	White
OK, got it	Straight, that is not gay or lesbian	No				Asian
OK, got it	Straight, that is not gay or lesbian	No	White
OK, got it	Straight, that is not gay or lesbian	No	White
OK, got it	Straight, that is not gay or lesbian	No					Some other race
OK, got it	Straight, that is not gay or lesbian	No	White
OK, got it	Straight, that is not gay or lesbian	No	White
OK, got it	Straight, that is not gay or lesbian	No	White
OK, got it	Straight, that is not gay or lesbian	No	White
OK, got it	Gay or lesbian							None of the above
OK, got it	Straight, that is not gay or lesbian	No	White
OK, got it	Straight, that is not gay or lesbian	No	White
OK, got it	Straight, that is not gay or lesbian	No	White
OK, got it	Straight, that is not gay or lesbian	No		Black or African American
OK, got it	Straight, that is not gay or lesbian	Yes	White
OK, got it	Straight, that is not gay or lesbian	No	White
OK, got it	Straight, that is not gay or lesbian	No	White
OK, got it	Straight, that is not gay or lesbian	Don't know	White
OK, got it	Straight, that is not gay or lesbian	No	White
OK, got it	Straight, that is not gay or lesbian	No	White
OK, got it	Straight, that is not gay or lesbian	No	White
OK, got it	Straight, that is not gay or lesbian	No	White
OK, got it	Straight, that is not gay or lesbian	No	White		American Indian or Alaska Native
OK, got it	Straight, that is not gay or lesbian	No	White
OK, got it	Straight, that is not gay or lesbian	No	White
OK, got it	Straight, that is not gay or lesbian	Yes						None of the above
OK, got it	Straight, that is not gay or lesbian	No	White
OK, got it	Straight, that is not gay or lesbian	No	White
OK, got it	Straight, that is not gay or lesbian	Yes						None of the above
OK, got it	Straight, that is not gay or lesbian	No	White
OK, got it	Straight, that is not gay or lesbian	No	White
OK, got it	Straight, that is not gay or lesbian	No	White
OK, got it	Straight, that is not gay or lesbian	No	White
OK, got it	Straight, that is not gay or lesbian	No		Black or African American
OK, got it	Straight, that is not gay or lesbian	No	White
OK, got it	Straight, that is not gay or lesbian	No	White
OK, got it	Straight, that is not gay or lesbian	No	White
OK, got it	Straight, that is not gay or lesbian	No				Asian
OK, got it	Straight, that is not gay or lesbian	No	White
OK, got it	Straight, that is not gay or lesbian	No	White
OK, got it	Straight, that is not gay or lesbian	No	White
OK, got it	Bisexual							None of the above
OK, got it	Straight, that is not gay or lesbian	No	White
OK, got it	Straight, that is not gay or lesbian	No	White
OK, got it	Straight, that is not gay or lesbian	No	White
OK, got it	Straight, that is not gay or lesbian	No	White
OK, got it	Straight, that is not gay or lesbian	No	White
OK, got it	Straight, that is not gay or lesbian	No	White
OK, got it	Straight, that is not gay or lesbian	No	White
OK, got it	Straight, that is not gay or lesbian	No	White
OK, got it	Straight, that is not gay or lesbian	No	White
OK, got it	Straight, that is not gay or lesbian	No	White
OK, got it	Straight, that is not gay or lesbian	No	White
OK, got it	Straight, that is not gay or lesbian	No	White
OK, got it	Straight, that is not gay or lesbian	No	White
OK, got it	Straight, that is not gay or lesbian	No		Black or African American
OK, got it	Straight, that is not gay or lesbian	No	White
OK, got it	Straight, that is not gay or lesbian	No	White
OK, got it	Straight, that is not gay or lesbian	No	White
OK, got it	Straight, that is not gay or lesbian	No	White				Some other race
OK, got it	Straight, that is not gay or lesbian	No	White
OK, got it	Straight, that is not gay or lesbian	No	White
OK, got it	Straight, that is not gay or lesbian	No	White
OK, got it	Straight, that is not gay or lesbian	Yes			American Indian or Alaska Native		Some other race
OK, got it	Straight, that is not gay or lesbian	Yes	White
OK, got it	Straight, that is not gay or lesbian	Yes					Some other race
OK, got it	Straight, that is not gay or lesbian	No	White			Asian
OK, got it	Straight, that is not gay or lesbian	No	White
OK, got it	Gay or lesbian							None of the above
OK, got it	Straight, that is not gay or lesbian	Yes			American Indian or Alaska Native
OK, got it	Straight, that is not gay or lesbian	No	White		American Indian or Alaska Native
OK, got it	Straight, that is not gay or lesbian	No		Black or African American

## Sheet: Straight Women Overview
Question number	Question text	Winning answer	Response count
1	This survey will ask you questions about topics that may be sensitive in nature, including questions related to sexual orientation and health. Answers are completely anonymous and will not be used in any way other than this individual research study. By clicking yes you also agree that you are 18 years of age or older.		405
2	Which of the following best represents how you think of yourself?		395
3	Do you consider yourself to be Hispanic or Latino?		304
4	What race or races do you consider yourself to be? Please select 1 or more of these categories.		303

[truncated: 5 more sheets: Straight Women Topline, Straight Women Data, Transgender Overview, Transgender Topline, Transgender Data]
